# Supplementary material for: Pneumococcal within-host diversity during colonization, transmission and treatment
Source: Nat Microbiol. 2022 Oct 10;7(11):1791–804. doi: 10.1038/s41564-022-01238-1 (PMC9613479; doi:10.1038/s41564-022-01238-1)
Supplement: Supplementary file 2 — Accession codes for each sample used in this study along with the date the sample was collected and the corresponding lineage, serotype and resistance calls. [file 41564_2022_1238_MOESM2_ESM.xlsx]

## Sheet: Supplementary Table 1
Lane ID	Sample ID	ENA accession	serotype	year of isolation	GPSC(s)	CDC resistance calls	Single colony pick accession numbers
28354_1#4	10B02913	ERR3954784	6B,NT	2010-03-29	47,unknown	PEN_Meningitis,ERY,CLI,COT,TET,DOX
28048_1#189	09B12134	ERR3844412	15B/15C	2009-11-11	unknown		ERS021611
27463_3#42	08B00436	ERR3683874	unknown	2008-01-28	28	PEN_Meningitis,CFX,COT	ERS019222
27463_4#186	08B06255	ERR3684210	unknown,40	2008-09-15	66,91	COT
27644_5#83	09B03389	ERR3726175	23F	2009-04-04	20	PEN_Meningitis,COT,TET,DOX	ERS020924
28042_1#160	09B07915	ERR3903197	15B/15C	2009-08-03	unknown
27958_1#163	09B06293	ERR3831333	unknown,19B	2009-06-24	615,unknown	PEN_Meningitis,CFX,TET,DOX
28049_1#77	09B12893	ERR3844492	23F,19F	2009-11-30	20,unknown	PEN_Meningitis,ERY,CLI,COT,TET,DOX
27425_7#159	09B00026	ERR3670745	19A,35A/35C/42,18C	2009-01-01	10,203,unknown	PEN_Meningitis,TET,DOX	ERS020625
27689_3#100	09B00022	ERR3767810	10B	2009-01-01	30
27463_3#176	08B02745	ERR3684008	34	2008-05-21	45	PEN_Meningitis,COT	ERS019557
27859_1#63	08B09763	ERR3811038	unknown	2008-12-03	42	PEN_Meningitis,CFX,COT,TET,DOX
27689_1#72	08B03273	ERR3767399	19F	2008-06-12	1	PEN_Meningitis,CFX,ERY,COT,TET,DOX
28157_3#40	10B03749	ERR3903645	21,NT	2010-05-03	71,unknown	TET,DOX
27425_7#165	08B05222	ERR3670751	19B,unknown	2008-08-15	222,28	PEN_Meningitis,COT,TET,DOX
28354_1#127	10B02799	ERR3954907	14	2010-03-25	28	PEN_Meningitis
27535_1#138	09B00388	ERR3699309	NA	2009-01-12	NA
27630_2#53	08B07341	ERR3725958	19F	2008-10-08	1	PEN_Meningitis,CFX,ERY,TET,DOX,CHL
27754_1#91	09B04922	ERR3768185	unknown	2009-05-16	66	ERY,CLI,COT,TET,DOX
28048_1#125	09B10388	ERR3844348	33F,19F	2009-10-02	3,unknown	TET,DOX
27689_2#26	08B03954	ERR3767544	34,NT	2008-07-07	45,unknown	PEN_Meningitis,COT
27859_1#152	08B10320	ERR3811127	19F	2008-12-18	1	PEN_Meningitis,CFX,ERY,COT,TET,DOX
28042_1#62	09B08668	ERR3903099	23F	2009-08-22	20	PEN_Meningitis,ERY,CLI,COT,TET,DOX
28354_1#105	10B02522	ERR3954885	34,9V,NT	2010-03-16	45,6,unknown	PEN_Meningitis,CFX,COT
28157_3#42	10B03763	ERR3903647	15B/15C	2010-05-03	unknown		ERS022182
27958_1#50	09B07075	ERR3831220	19F	2009-07-14	16	PEN_Meningitis,CFX,ERY,COT,TET,DOX,CHL
28049_1#32	10B00099	ERR3844447	unknown	2010-01-04	28	PEN_Meningitis,TET,DOX
28157_1#90	10B07159	ERR3903319	6B,NT	2010-10-25	47,unknown	PEN_Meningitis,ERY,CLI,COT,TET,DOX	ERS022641
27958_1#76	09B05549	ERR3831246	19F,unknown	2009-06-03	1,28	PEN_Meningitis,CFX,ERY,COT,TET,DOX	ERS021119
28157_3#110	10B00902	ERR3903715	34	2010-01-27	45	PEN_Meningitis,COT
28157_3#126	10B05329	ERR3903731	19F,35A/35C/42,6B	2010-07-09	1,186,37	PEN_Meningitis,CFX,ERY,COT,TET,DOX	ERS022387,ERS022388
27689_1#190	08B03937	ERR3767517	19F	2008-07-07	1	PEN_Meningitis,CFX,ERY,COT,TET,DOX
27754_1#31	09B05232	ERR3768125	19F	2009-05-26	1	PEN_Meningitis,CFX,ERY,COT,TET,DOX
27535_1#70	08B09963	ERR3699241	6A	2008-12-09	110	TET,DOX,CHL
27689_1#40	09B04402	ERR3767367	19F	2009-05-02	1	PEN_Meningitis,CFX,ERY,COT,TET,DOX
28048_1#70	09B10055	ERR3844293	unknown,15A	2009-09-25	615,69	PEN_Meningitis,CFX,TET,DOX
27754_1#135	09B06631	ERR3768229	19F	2009-07-02	1	PEN_Meningitis,CFX,ERY,COT,TET,DOX
28049_1#133	10B00811	ERR3844548	6A	2010-01-25	110		ERS021870
27535_1#12	09B00063	ERR3699183	34,NT	2009-01-02	45,unknown	PEN_Meningitis,ERY,CLI,COT
27754_1#21	09B05305	ERR3768115	6B,NT	2009-05-27	23,unknown	PEN_Meningitis,TAX_Meningitis,CFX,ERY,CLI,COT,TET,DOX
28157_2#28	09B12375	ERR3903441	19F	2009-11-17	1	PEN_Meningitis,CFX,ERY,COT,TET,DOX
27463_3#86	08B00945	ERR3683918	1,14,NT	2008-02-27	2,28,unknown	PEN_Meningitis
27463_4#26	08B02992	ERR3684050	33B,46	2008-06-02	87,unknown	PEN_Meningitis,COT
27535_1#71	09B00153	ERR3699242	35A/35C/42	2009-01-05	188
28049_1#170	10B01149	ERR3844585	38	2010-02-04	38	TET,DOX
28042_1#84	09B08826	ERR3903121	6C,23F	2009-08-26	287,unknown	TET,DOX
27859_1#177	08B10394	ERR3811152	23F,unknown	2008-12-19	20,28	PEN_Meningitis,ERY,CLI,COT,TET,DOX	ERS020577
28157_3#25	09B13995	ERR3903630	9L	2009-12-28	138	TET,DOX	ERS022135
27536_3#47	09B01070	ERR3699410	15B/15C	2009-01-30	unknown
27536_3#185	09B01829	ERR3699548	19F	2009-02-23	1	PEN_Meningitis,TAX_Meningitis,TAX_Nonmeningitis,CFT_Meningitis,CFT_Nonmeningitis,CFX,ERY,COT,TET,DOX
27463_3#154	08B01970	ERR3683986	11A	2008-04-18	73	TET,DOX	ERS019454
27536_3#164	09B02743	ERR3699527	19A,6A	2009-03-18	10110	PEN_Meningitis,COT,TET,DOX
27463_3#102	08B01319	ERR3683934	23A,NT	2008-03-17	106,unknown	TET,DOX	ERS019350
27859_1#169	09B00672	ERR3811144	16F,unknown	2009-01-20	104,42	PEN_Meningitis,COT,TET,DOX
28354_1#37	10B01565	ERR3954817	6B	2010-02-17	37	PEN_Meningitis	ERS021943
27644_5#187	09B03712	ERR3726279	unknown,38,6C	2009-04-14	28,38,63	PEN_Meningitis,TET,DOX
27859_1#75	08B10186	ERR3811050	7F,14	2008-12-15	32,9	PEN_Meningitis,TET,DOX,CHL
27689_2#148	08B06332	ERR3767666	9N,unknown	2008-09-16	137,unknown
27958_1#149	09B06126	ERR3831319	19F	2009-06-19	1	PEN_Meningitis,CFX,ERY,TET,DOX	ERS021171
27958_1#117	09B05690	ERR3831287	34,NT	2009-06-08	45,unknown	PEN_Meningitis,COT	ERS021138
28157_3#27	09B14000	ERR3903632	unknown,6A	2009-12-28	28,82	COT,TET,DOX	ERS021772
28157_1#117	10B05513	ERR3903346	9V	2010-07-19	43		ERS022406
28049_1#174	10B01155	ERR3844589	14	2010-02-04	9	PEN_Meningitis,COT,TET,DOX	ERS021903
27689_2#63	08B04099	ERR3767581	15B/15C	2008-07-11	unknown		ERS019707,ERS019707
28157_3#104	10B00683	ERR3903709	34	2010-01-21	45	PEN_Meningitis,COT
27630_2#14	08B08462	ERR3725919	23A	2008-11-03	5	PEN_Meningitis,COT,TET,DOX
27536_3#68	09B00735	ERR3699431	unknown,17F	2009-01-21	69,unknown		ERS020693
28048_1#76	09B10079	ERR3844299	23F	2009-09-25	20	PEN_Meningitis,ERY,CLI,COT,TET,DOX
27535_1#147	08B10548	ERR3699318	6B,NT	2008-12-24	47,unknown	PEN_Meningitis,ERY,CLI,COT,TET,DOX
27463_3#95	08B02515	ERR3683927	6B	2008-05-12	37	COT	ERS019519
28048_1#25	09B09827	ERR3844248	15B/15C	2009-09-21	unknown		ERS022368
27644_5#56	09B03265	ERR3726148	23F,32F,15B/15C,14,19A	2009-04-01	14,149,unknown,28,unknown	PEN_Meningitis,CFX,ERY,TET,DOX	ERS020910
27689_2#43	08B05768	ERR3767561	17F	2008-08-29	49		ERS020212
27689_4#164	09B03023	ERR3768066	19F,23F,NT	2009-03-25	1,20,unknown	PEN_Meningitis,ERY,CLI,COT,TET,DOX	ERS020886,ERS020887
27689_2#167	08B08007	ERR3767685	19F	2008-10-22	16	PEN_Meningitis,CFX,ERY,COT,TET,DOX,CHL
27958_1#49	09B05290	ERR3831219	35A/35C/42	2009-05-27	187
27689_1#73	10B06626	ERR3767400	6C,unknown	2010-09-17	244292	PEN_Meningitis,CFX,ERY,COT,TET,DOX	ERS022546
27463_4#163	08B06865	ERR3684187	16F,NT	2008-09-29	158,unknown
28042_1#69	09B07221	ERR3903106	9V,6B,unknown	2009-07-17	43,47,unknown	PEN_Meningitis,ERY,CLI,COT,TET,DOX,CHL
28157_1#94	10B07204	ERR3903323	35A/35C/42	2010-10-29	173	TET,DOX
27463_3#135	08B02304	ERR3683967	11A	2008-05-05	73	TET,DOX
28049_1#72	10B00346	ERR3844487	NA	2010-01-11	NA
27536_3#72	09B00927	ERR3699435	35A/35C/42,NT	2009-01-27	203,unknown
27644_5#61	09B03249	ERR3726153	15B/15C	2009-04-01	48	PEN_Meningitis,TET,DOX
28042_1#182	09B09609	ERR3903219	19F,6B,14	2009-09-16	1,47,9	PEN_Meningitis,CFX,ERY,CLI,COT,TET,DOX
27535_1#9	08B09781	ERR3699180	23F,6C	2008-12-03	20,63	PEN_Meningitis,COT,TET,DOX,CHL
27689_3#126	09B00295	ERR3767836	19F,NT	2009-01-08	1,42	PEN_Meningitis,CFX,ERY,COT,TET,DOX
28157_1#128	09B04552	ERR3903357	23F,unknown	2009-05-06	20,28	PEN_Meningitis,ERY,CLI,COT,TET,DOX	ERS021018
27859_1#34	08B10368	ERR3811009	10X,unknown,unknown	2008-12-19	293,47,47	PEN_Meningitis
27689_2#132	08B06897	ERR3767650	23F,unknown	2008-09-29	20,unknown	PEN_Meningitis,COT,TET,DOX
27689_4#183	09B04168	ERR3768085	16F,12F	2009-04-27	104,26	TET,DOX,CHL
27463_3#177	08B02935	ERR3684009	6B,NT	2008-05-29	47,unknown	PEN_Meningitis,ERY,CLI,COT,TET,DOX
28354_1#130	10B02886	ERR3954910	NT,19F	2010-03-29	60,unknown	PEN_Meningitis,CFX	ERS022269,ERS022270
28157_3#133	10B01414	ERR3903738	19F	2010-02-12	1	PEN_Meningitis,CFX,ERY,COT,TET,DOX
27689_4#130	09B04285	ERR3768032	23F	2009-04-29	20	TET,DOX	ERS020989
27859_1#108	09B00473	ERR3811083	20,23F,NT	2009-01-14	172,20,unknown	PEN_Meningitis,COT,TET,DOX	ERS020759
27463_4#120	08B06184	ERR3684144	28F	2008-09-12	149	TET,DOX
27425_7#173	09B11759	ERR3670759	unknown,6A	2009-11-02	28,82	PEN_Meningitis,COT,TET,DOX	ERS021569
27689_1#39	08B01891	ERR3767366	23B,5	2008-04-15	151,8	TET,DOX
27859_1#100	09B00106	ERR3811075	6F,15A,unknown	2009-01-03	unknown,69,47	PEN_Meningitis,COT,TET,DOX
27689_4#165	09B04471	ERR3768067	6B,NT	2009-05-05	47,unknown	PEN_Meningitis,ERY,CLI,COT,TET,DOX
28048_1#91	09B10217	ERR3844314	15B/15C,10F	2009-09-29	unknown,unknown		ERS021455
28048_1#49	09B11149	ERR3844272	13	2009-10-20	127
27689_4#182	09B02887	ERR3768084	23F,NT	2009-03-23	24,unknown	PEN_Meningitis,COT,TET,DOX
27958_1#11	09B04767	ERR3831181	19F,23F	2009-05-12	16,unknown	PEN_Meningitis,CFX,ERY,COT,TET,DOX,CHL	ERS021038
27536_3#37	09B00914	ERR3699400	19F,14	2009-01-27	1,28	ERY,TET,DOX
28354_1#122	10B02710	ERR3954902	10B	2010-03-23	30		ERS022053
27689_3#160	08B09599	ERR3767870	23F,unknown	2008-11-28	20613	PEN_Meningitis,MER,CFX,ERY,CLI,COT,TET,DOX
27689_4#150	09B04393	ERR3768052	10F	2009-05-02	30
27754_1#87	09B05272	ERR3768181	23F	2009-05-26	20	PEN_Meningitis,COT,TET,DOX
27425_7#69	08B05821	ERR3670655	23F	2008-09-01	20	PEN_Meningitis,COT,TET,DOX	ERS020220
27689_4#89	09B02057	ERR3767991	19A,45,unknown,21	2009-02-27	10,245,66,71	COT,TET,DOX	ERS020809
28049_1#53	09B12636	ERR3844468	18C,unknown,13	2009-11-23	107,134,unknown	TET,DOX
27630_2#183	08B09775	ERR3726088	34	2008-12-03	45	PEN_Meningitis,COT	ERS020538,ERS020538
27425_7#54	08B08945	ERR3670640	19F	2008-11-13	1	PEN_Meningitis,CFX,ERY,COT,TET,DOX	ERS020471
27630_2#169	08B09772	ERR3726074	19F,11A	2008-12-03	1,73	PEN_Meningitis,CFX,ERY,COT,TET,DOX
27463_3#171	08B03020	ERR3684003	15B/15C,unknown	2008-06-01	unknown,608	PEN_Meningitis	ERS019583
27859_1#117	08B10306	ERR3811092	23F,6B	2008-12-17	24,47	PEN_Meningitis,ERY,CLI,COT,TET,DOX	ERS020568
27536_3#133	09B01404	ERR3699496	14	2009-02-10	28	PEN_Meningitis
27463_4#67	08B03900	ERR3684091	unknown	2008-07-03	118	PEN_Meningitis,COT,TET,DOX	ERS019672
27535_1#23	08B09744	ERR3699194	23F	2008-12-02	106	TET,DOX,CHL	ERS020534,ERS020534
27689_3#23	08B09752	ERR3767733	34	2008-12-02	45	PEN_Meningitis,COT
28354_1#14	10B02960	ERR3954794	34,9V	2010-03-31	45,6	PEN_Meningitis,CFX,ERY,CLI,COT,TET,DOX
28354_1#74	10B02061	ERR3954854	15B/15C	2010-03-03	48	PEN_Meningitis,COT	ERS021994
27536_3#183	09B01704	ERR3699546	6B	2009-02-19	37	COT	ERS020757
27463_4#124	08B06556	ERR3684148	unknown,34	2008-09-22	28,45	PEN_Meningitis,COT
27463_3#175	08B02778	ERR3684007	15B/15C	2008-05-22	unknown
27644_5#134	10B03746	ERR3726226	6B	2010-05-03	47	PEN_Meningitis,ERY,CLI,COT,TET,DOX	ERS022178
27689_3#36	08B07275	ERR3767746	14,NT	2008-10-07	28,unknown	PEN_Meningitis
27425_7#18	08B08943	ERR3670604	19B	2008-11-13	127		ERS020469
28354_1#115	10B02602	ERR3954895	10B,unknown	2010-03-18	30,66	ERY,CLI,COT,TET,DOX	ERS022047
27644_5#160	09B03601	ERR3726252	20,6B,NT	2009-04-10	172,47,unknown	PEN_Meningitis,COT,TET,DOX
27535_1#137	08B10777	ERR3699308	19F	2008-12-31	1	PEN_Meningitis,CFX,ERY,TET,DOX
27536_3#12	09B01566	ERR3699375	6B,unknown,35A/35C/42	2009-02-16	166,261,unknown		ERS020741
27463_3#56	08B01890	ERR3683888	19F,unknown,23A	2008-04-15	1,42,5	PEN_Meningitis,CFX,ERY,COT,TET,DOX
27689_1#163	08B03652	ERR3767490	23F,NT	2008-06-25	20,unknown	PEN_Meningitis,COT,TET,DOX
28157_1#38	10B06835	ERR3903267	6A	2010-10-01	63	TET,DOX,CHL	ERS022590
28354_1#91	10B02375	ERR3954871	38	2010-03-12	38	TET,DOX
27425_7#72	10B01314	ERR3670658	6B,21	2010-02-09	23,71	PEN_Meningitis,TAX_Meningitis,CFX,ERY,CLI,COT,TET,DOX	ERS021919
27535_1#150	09B00404	ERR3699321	unknown,6C	2009-01-12	28,63	PEN_Meningitis,TET,DOX
28048_1#86	09B11478	ERR3844309	23F,NT	2009-10-27	14,unknown	PEN_Meningitis,CFX,TET,DOX
27689_1#38	09B06488	ERR3767365	unknown,23F	2009-06-29	28,5	COT,TET,DOX
27535_1#154	09B00664	ERR3699325	19F	2009-01-20	1	PEN_Meningitis,CFX,ERY,TET,DOX
27463_3#11	08B01642	ERR3683843	23F	2008-04-02	20	PEN_Meningitis,ERY,CLI,COT,TET,DOX	ERS019404
27536_3#156	09B02801	ERR3699519	19A	2009-03-19	10	PEN_Meningitis,COT,TET,DOX
27754_1#67	09B05260	ERR3768161	14,23F	2009-05-26	28,unknown	PEN_Meningitis,ERY,CLI,TET,DOX
27689_2#68	08B05591	ERR3767586	23F,unknown	2008-08-26	20,28	PEN_Meningitis,COT,TET,DOX
28042_1#109	09B07520	ERR3903146	46,15B/15C	2009-07-24	26,unknown	COT,TET,DOX,CHL	ERS021269
27630_2#186	08B08374	ERR3726091	6B	2008-10-30	47	PEN_Meningitis,ERY,CLI,COT,TET,DOX
27644_5#154	09B03745	ERR3726246	22A	2009-04-15	40
28157_3#9	09B13861	ERR3903614	19B	2009-12-24	174	TET,DOX
28157_2#138	09B13288	ERR3903551	19F	2009-12-09	1	PEN_Meningitis,CFX,ERY,COT,TET,DOX
27463_4#89	08B04133	ERR3684113	6B	2008-07-14	47	PEN_Meningitis,ERY,CLI,COT,TET,DOX
28157_2#63	09B09930	ERR3903476	6B,23A,NT	2009-09-23	47,unknown,unknown	PEN_Meningitis,ERY,CLI,COT,TET,DOX
27754_1#44	09B06102	ERR3768138	23F	2009-06-18	20	PEN_Meningitis,ERY,CLI,COT,TET,DOX
28042_1#117	09B07596	ERR3903154	34	2009-07-27	45	PEN_Meningitis,COT
27958_1#187	09B06452	ERR3831357	6B,NT	2009-06-27	37,unknown	COT
28048_1#124	09B11791	ERR3844347	23F	2009-11-03	20	PEN_Meningitis,COT,TET,DOX
27689_3#132	09B00575	ERR3767842	19F	2009-01-19	1	PEN_Meningitis,CFX,ERY,COT,TET,DOX
27689_1#56	08B01542	ERR3767383	23A	2008-03-28	5	PEN_Meningitis,COT
27644_5#17	09B03555	ERR3726109	14,19A,NT	2009-04-08	28,unknown,unknown	PEN_Meningitis,TET,DOX	ERS020938
27644_5#130	09B11349	ERR3726222	19A	2009-10-24	10	PEN_Meningitis,TET,DOX	ERS021700
27859_1#126	09B00372	ERR3811101	19F	2009-01-12	1	PEN_Meningitis,CFX,ERY,COT,TET,DOX
27535_1#54	09B00024	ERR3699225	19F	2009-01-01	1	PEN_Meningitis,CFX,ERY,COT,TET,DOX
27689_2#104	08B06231	ERR3767622	16F,NT	2008-09-12	104,unknown		ERS020254
27754_1#175	09B05810	ERR3768269	23F,NT	2009-06-10	20,42	PEN_Meningitis,ERY,CLI,COT,TET,DOX	ERS021148
27689_4#188	09B03192	ERR3768090	19F	2009-03-30	1	PEN_Meningitis,CFX,ERY,COT,TET,DOX
27689_1#174	08B03665	ERR3767501	NA	2008-06-25	NA
27859_1#176	09B00052	ERR3811151	23F	2009-01-02	20	PEN_Meningitis,ERY,CLI,COT,TET,DOX
28157_2#62	09B12678	ERR3903475	34,NT	2009-11-24	45,unknown	PEN_Meningitis,COT
27689_4#133	09B02666	ERR3768035	19F,unknown,NT	2009-03-16	1,unknown,unknown	PEN_Meningitis,CFX,ERY,COT,TET,DOX
28049_1#88	10B00508	ERR3844503	19F,6B	2010-01-15	1,47	PEN_Meningitis,CFX,ERY,CLI,COT,TET,DOX	ERS021841
27535_1#170	09B00672	ERR3699341	16F,unknown	2009-01-20	104,42	PEN_Meningitis,COT,TET,DOX
27958_1#43	09B05141	ERR3831213	19F,6B,NT	2009-05-22	1,37,unknown	PEN_Meningitis,CFX,ERY,COT,TET,DOX	ERS021071
27958_1#74	09B06042	ERR3831244	19F	2009-06-17	1	ERY,TET,DOX
27425_7#52	09B08314	ERR3670638	19F,14	2009-08-13	1,9	PEN_Meningitis,CFX,ERY,COT,TET,DOX	ERS021325
27536_3#32	09B01761	ERR3699395	33B	2009-02-20	87	PEN_Meningitis,COT	ERS020773
28049_1#108	10B00583	ERR3844523	23F	2010-01-18	20	PEN_Meningitis,COT,TET,DOX	ERS021851
28049_1#153	09B13567	ERR3844568	NA	2009-12-17	NA
28042_1#66	09B08694	ERR3903103	35A/35C/42,19F	2009-08-24	154,unknown
28157_3#144	10B05927	ERR3903749	28F	2010-08-09	149	TET,DOX	ERS022448
27536_3#34	09B01530	ERR3699397	unknown,23F	2009-02-16	66,unknown	ERY,CLI,COT,TET,DOX
28157_1#167	09B04241	ERR3903396	unknown,21	2009-04-28	28,71	PEN_Meningitis,ERY,COT,TET,DOX
27535_1#14	08B10427	ERR3699185	19F,5,35A/35C/42	2008-12-22	1,unknown,unknown	PEN_Meningitis,AMO,MER,CFX,ERY,TET,DOX
28048_1#145	09B10514	ERR3844368	11A	2009-10-06	73	TET,DOX	ERS021661
27689_1#89	08B06829	ERR3767416	1	2008-09-26	2	TET,DOX
27859_1#170	08B10554	ERR3811145	unknown,23F,28F	2008-12-24	149,20,unknown	PEN_Meningitis,ERY,CLI,COT,TET,DOX
27463_4#157	08B07016	ERR3684181	31	2008-10-01	57	TET,DOX	ERS020291
27425_7#34	09B02201	ERR3670620	15B/15C	2009-03-03	unknown		ERS020819
28354_1#124	10B02761	ERR3954904	18F	2010-03-24	294	TET,DOX
27644_5#86	10B02587	ERR3726178	10A	2010-03-18	30	TET,DOX,CHL	ERS022038
27754_1#2	09B04743	ERR3768096	unknown,14	2009-05-12	66,9	PEN_Meningitis,COT,TET,DOX	ERS021034
27958_1#120	09B07756	ERR3831290	unknown,23F	2009-07-30	28,5	COT,TET,DOX
27630_2#142	08B09533	ERR3726047	19F	2008-11-27	1	PEN_Meningitis,CFX,ERY,COT,TET,DOX
27535_1#83	09B00349	ERR3699254	19F	2009-01-09	1	PEN_Meningitis,CFX,ERY,COT,TET,DOX,CHL	ERS020661
27689_1#185	08B04018	ERR3767512	23F	2008-07-08	24	PEN_Meningitis,COT,TET,DOX	ERS019674
27535_1#32	09B00066	ERR3699203	6B	2009-01-02	87	COT	ERS020631
27535_1#178	09B00625	ERR3699349	23F,15A	2009-01-17	20,69	PEN_Meningitis,ERY,CLI,COT,TET,DOX
27425_7#57	10B01038	ERR3670643	19F,34,21	2010-02-01	1,167,71	PEN_Meningitis,CFX,ERY,COT,TET,DOX	ERS021893
28049_1#163	09B13577	ERR3844578	15B/15C	2009-12-17	unknown
27425_7#43	10B05671	ERR3670629	6C,14	2010-07-26	63,9	PEN_Meningitis,COT,TET,DOX	ERS022426,ERS022427
27425_7#66	10B00242	ERR3670652	19F	2010-01-07	1	PEN_Meningitis,CFX,ERY,COT,TET,DOX	ERS021814
27536_3#146	09B02374	ERR3699509	19F	2009-03-07	1	PEN_Meningitis,CFX,ERY,COT,TET,DOX
27630_2#172	08B08746	ERR3726077	15B/15C	2008-11-10	unknown
27958_1#86	09B06052	ERR3831256	23F,15B/15C	2009-06-17	20,unknown	PEN_Meningitis,ERY,CLI,COT,TET,DOX
27536_3#170	09B02610	ERR3699533	6A	2009-03-13	63	TET,DOX,CHL
27535_1#187	08B10500	ERR3699358	23F	2008-12-23	20	PEN_Meningitis,ERY,CLI,COT,TET,DOX
28157_1#119	10B05525	ERR3903348	6B	2010-07-19	37	TET,DOX,CHL	ERS022415
27689_2#66	08B05526	ERR3767584	18F,21	2008-08-25	565,71	COT,TET,DOX,CHL
27463_3#141	08B02308	ERR3683973	23F	2008-05-05	24	PEN_Meningitis,COT,TET,DOX
27630_2#86	08B09493	ERR3725991	34	2008-11-26	167
27958_1#19	09B04771	ERR3831189	15A,19A	2009-05-12	69,unknown	ERY,CLI,TET,DOX
27644_5#18	09B03355	ERR3726110	19F	2009-04-03	1	PEN_Meningitis,CFX,ERY,COT,TET,DOX
27859_1#6	08B10225	ERR3810981	22A,unknown	2008-12-16	40,unknown	TET,DOX	ERS020562
28354_1#29	10B01435	ERR3954809	13,10B,5	2010-02-13	134,30,unknown	TET,DOX	ERS021933
28354_1#84	10B02235	ERR3954864	19F	2010-03-08	1	PEN_Meningitis,CFX,ERY,COT,TET,DOX
28048_1#46	09B09859	ERR3844269	6B,NT	2009-09-19	47,unknown	PEN_Meningitis,ERY,CLI,COT,TET,DOX
27535_1#92	08B10042	ERR3699263	14,19F	2008-12-11	28,unknown	PEN_Meningitis,TAX_Meningitis,CFT_Meningitis,CFX,COT
27689_3#79	08B08357	ERR3767789	19F,6C	2008-10-29	1,63	PEN_Meningitis,CFX,ERY,COT,TET,DOX,CHL	ERS020439
27689_3#34	08B08069	ERR3767744	19F	2008-10-23	16	PEN_Meningitis,CFX,ERY,COT,TET,DOX,CHL	ERS020401
27535_1#189	08B10564	ERR3699360	unknown,33F,19F	2008-12-24	1,3,unknown	PEN_Meningitis,ERY,COT,TET,DOX
27630_2#26	08B08317	ERR3725931	19F	2008-10-29	1	PEN_Meningitis,CFX,ERY,COT,TET,DOX,CHL
28157_3#38	10B03720	ERR3903643	34,9V,NT	2010-04-30	45,6,unknown	PEN_Meningitis,CFX,COT
28157_3#73	10B00176	ERR3903678	23A,NT	2010-01-06	5,unknown	PEN_Meningitis,COT
27425_7#122	09B01036	ERR3670708	19F,23F,15B/15C,14,unknown	2009-01-29	1,20,unknown,28,unknown	PEN_Meningitis,CFX,ERY,CLI,COT,TET,DOX	ERS020711
27536_3#87	09B02348	ERR3699450	23B	2009-03-06	151	TET,DOX
27536_3#169	09B01622	ERR3699532	16F	2009-02-17	158		ERS020750
27644_5#84	10B01807	ERR3726176	33C,19A,NT	2010-02-24	165,unknown,unknown	COT,TET,DOX	ERS021974,ERS021975
27958_1#62	09B05461	ERR3831232	35A/35C/42	2009-06-01	187
27463_4#13	08B05173	ERR3684037	4	2008-08-13	130		ERS020169
27958_1#138	09B07960	ERR3831308	19F	2009-08-04	1	PEN_Meningitis,CFX,ERY,COT,TET,DOX
28157_3#17	09B13881	ERR3903622	14	2009-12-24	9	PEN_Meningitis,COT,TET,DOX	ERS021764
28049_1#115	10B00626	ERR3844530	13,NT	2010-01-19	127,unknown		ERS021857
27689_1#159	08B03476	ERR3767486	23F	2008-06-19	20	PEN_Meningitis,ERY,CLI,COT,TET,DOX
27630_2#59	08B07746	ERR3725964	19F	2008-10-17	1	PEN_Meningitis,CFX,ERY,COT,TET,DOX
27630_2#156	08B08946	ERR3726061	23F,6A	2008-11-13	20,47	PEN_Meningitis,ERY,CLI,COT,TET,DOX,CHL
27425_7#95	09B05075	ERR3670681	19A,NT	2009-05-20	10,unknown	PEN_Meningitis,TET,DOX	ERS021068
27958_1#128	09B07806	ERR3831298	34,NT	2009-07-31	45,unknown	PEN_Meningitis,COT
27859_1#178	09B00625	ERR3811153	23F,15A	2009-01-17	20,69	PEN_Meningitis,ERY,CLI,COT,TET,DOX
27689_1#145	08B00976	ERR3767472	19B	2008-02-28	127	TET,DOX	ERS019300
27859_1#93	08B10129	ERR3811068	19F,NT	2008-12-12	1,unknown	PEN_Meningitis,CFX,ERY,TET,DOX
28157_3#139	10B01537	ERR3903744	15B/15C	2010-02-16	unknown		ERS021942
27958_1#106	09B07665	ERR3831276	19F	2009-07-28	1	PEN_Meningitis,CFX,ERY,COT,TET,DOX
27689_3#151	08B09224	ERR3767861	6B,NT	2008-11-19	47,unknown	PEN_Meningitis,ERY,CLI,COT,TET,DOX
27535_1#41	08B09798	ERR3699212	unknown	2008-12-03	118	PEN_Meningitis,COT,TET,DOX	ERS020505
27425_7#131	08B06179	ERR3670717	37	2008-09-11	123	TET,DOX
27535_1#11	08B09821	ERR3699182	23F,19B	2008-12-04	106222	COT,TET,DOX,CHL
27689_4#77	09B02131	ERR3767979	6B	2009-03-02	87	COT
28157_1#146	09B04104	ERR3903375	46	2009-04-24	26	COT,TET,DOX,CHL	ERS020974
28354_1#64	10B03219	ERR3954844	19F,10A	2010-04-12	1122	PEN_Meningitis,CFX,ERY,COT,TET,DOX
27689_2#100	08B06403	ERR3767618	15B/15C	2008-09-17	unknown		ERS020262
27689_3#1	08B07836	ERR3767711	23F	2008-10-20	20	PEN_Meningitis,ERY,CLI,COT,TET,DOX
27644_5#133	09B03891	ERR3726225	6B	2009-04-20	23	PEN_Meningitis,TAX_Meningitis,CFX,ERY,CLI,COT,TET,DOX
27689_2#29	08B05753	ERR3767547	6B	2008-08-29	47	PEN_Meningitis,ERY,CLI,COT,TET,DOX
28049_1#128	09B13302	ERR3844543	35A/35C/42,unknown	2009-12-09	154,28	PEN_Meningitis,COT	ERS021722
28048_1#112	09B11742	ERR3844335	6A	2009-11-02	166	TET,DOX	ERS021563
28157_1#59	10B04967	ERR3903288	6A,unknown,6B	2010-06-24	166,28,47	PEN_Meningitis,ERY,CLI,COT,TET,DOX
27859_1#24	08B09744	ERR3810999	23F	2008-12-02	106	TET,DOX,CHL	ERS020534,ERS020534
28049_1#7	09B12188	ERR3844422	19F	2009-11-12	16	PEN_Meningitis,CFX,ERY,COT,TET,DOX,CHL	ERS021619
27535_1#169	08B10554	ERR3699340	unknown,23F,28F	2008-12-24	149,20,unknown	PEN_Meningitis,ERY,CLI,COT,TET,DOX
28049_1#39	09B12478	ERR3844454	19F,unknown	2009-11-18	1,28	PEN_Meningitis,CFX,ERY,COT,TET,DOX
28157_1#62	10B06976	ERR3903291	6B,NT	2010-10-10	47,unknown	PEN_Meningitis,ERY,CLI,COT,TET,DOX	ERS022601
28049_1#4	09B12180	ERR3844419	23F	2009-11-12	20	PEN_Meningitis,ERY,CLI,COT,TET,DOX
27630_2#157	08B09296	ERR3726062	unknown,10B	2008-11-21	28,30	PEN_Meningitis,ERY,COT,TET,DOX
27425_7#117	09B04668	ERR3670703	23F,NT,19F	2009-05-09	20,42,unknown	PEN_Meningitis,COT,TET,DOX
28157_2#40	09B12525	ERR3903453	unknown,unknown,34,unknown	2009-11-19	47,47,unknown,47		ERS021648
28157_1#13	10B04423	ERR3903242	6B	2010-05-31	47	PEN_Meningitis,ERY,CLI,COT,TET,DOX	ERS022280
28157_3#61	10B00055	ERR3903666	37	2010-01-02	123		ERS021791
27958_1#37	09B05033	ERR3831207	19F,21	2009-05-20	1,71	PEN_Meningitis,CFX,ERY,COT,TET,DOX
28048_1#186	09B10836	ERR3844409	23F	2009-10-13	5	PEN_Meningitis,COT,TET,DOX
27689_3#72	08B10331	ERR3767782	15A	2008-12-18	69
27689_1#139	08B01234	ERR3767466	11A	2008-03-12	73	COT,TET,DOX	ERS019341
27644_5#82	08B02857	ERR3726174	19F,23A	2008-05-26	1,5	PEN_Meningitis,CFX,ERY,TET,DOX
27754_1#88	09B06233	ERR3768182	16F,10B,45,NT	2009-06-23	104,30,unknown,unknown
27754_1#160	09B05509	ERR3768254	unknown	2009-06-02	66	COT,TET,DOX	ERS021112
27425_7#98	09B06569	ERR3670684	19A	2009-06-30	10	PEN_Meningitis,TET,DOX	ERS021201
27463_4#141	08B06846	ERR3684165	11A	2008-09-29	73	COT,TET,DOX	ERS020277
28157_2#33	09B09351	ERR3903446	10X,NT	2009-09-08	293,unknown		ERS021410
28042_1#89	09B07392	ERR3903126	35A/35C/42,NT	2009-07-22	261,60	PEN_Meningitis,CFX,TET,DOX
27754_1#93	09B05132	ERR3768187	19F	2009-05-22	1	PEN_Meningitis,CFX,ERY,COT,TET,DOX
28048_1#165	09B10629	ERR3844388	19F	2009-10-08	1	PEN_Meningitis,CFX,ERY,COT,TET,DOX	ERS021475
27689_2#50	08B04091	ERR3767568	16F	2008-07-11	104
27689_3#178	08B09618	ERR3767888	NA	2008-11-28	NA
28157_1#124	09B04442	ERR3903353	19F	2009-05-04	1	PEN_Meningitis,CFX,ERY,COT,TET,DOX	ERS021002
27689_1#74	08B03408	ERR3767401	19F	2008-06-17	1	PEN_Meningitis,CFX,ERY,COT,TET,DOX
28157_1#154	09B04509	ERR3903383	19F,NT	2009-05-05	1,unknown	PEN_Meningitis,CFX,ERY,COT,TET,DOX	ERS021016
27859_1#150	08B10601	ERR3811125	9V,10B	2008-12-25	6,unknown	PEN_Meningitis,CFX,COT
27958_1#36	09B07011	ERR3831206	6B,NT	2009-07-13	47,unknown	PEN_Meningitis,ERY,CLI,COT,TET,DOX	ERS021316
28042_1#140	09B07770	ERR3903177	19F,38	2009-07-30	1,38	PEN_Meningitis,CFX,ERY,COT,TET,DOX	ERS021280
28049_1#40	10B00153	ERR3844455	19A,15B/15C,unknown,14	2010-01-05	10,unknown,28,unknown	PEN_Meningitis,TAX_Meningitis,CFT_Meningitis,CFX,TET,DOX
27859_1#131	08B10384	ERR3811106	6A	2008-12-19	166	TET,DOX	ERS020573
27536_3#67	09B02158	ERR3699430	23F	2009-03-02	20	PEN_Meningitis,COT,TET,DOX
27689_2#135	08B04610	ERR3767653	6A,NT	2008-07-28	63,unknown	TET,DOX,CHL
27463_3#78	08B01294	ERR3683910	6C	2008-03-17	63	COT,TET,DOX,CHL
27463_4#181	08B05314	ERR3684205	18A	2008-08-18	95	TET,DOX	ERS020179
27958_1#77	09B07339	ERR3831247	23F	2009-07-21	14	PEN_Meningitis,CFX,ERY,TET,DOX
27535_1#7	08B09742	ERR3699178	34	2008-12-02	45	PEN_Meningitis,ERY,CLI,COT
27689_3#69	08B08572	ERR3767779	23F	2008-11-04	20	PEN_Meningitis,COT,TET,DOX	ERS020449
27689_4#160	09B03294	ERR3768062	23F	2009-04-02	24	TET,DOX
27644_5#92	10B01829	ERR3726184	19F	2010-02-25	1	PEN_Meningitis,CFX,ERY,COT,TET,DOX	ERS021976
27463_3#16	09B11980	ERR3683848	15B/15C	2009-11-07	25	TET,DOX
27689_4#23	09B03337	ERR3767925	6A	2009-04-03	166	TET,DOX
27689_1#175	08B01807	ERR3767502	4	2008-04-10	130	TET,DOX	ERS019427
28157_2#82	09B10210	ERR3903495	10F	2009-09-29	30		ERS021453
27536_3#45	09B01004	ERR3699408	35A/35C/42	2009-01-28	154		ERS020710
27689_3#52	08B08482	ERR3767762	19F	2008-11-03	1	PEN_Meningitis,CFX,ERY,TET,DOX
27754_1#124	09B05294	ERR3768218	14,NT	2009-05-27	28,unknown	PEN_Meningitis,TAX_Meningitis,CFT_Meningitis,CFX,COT
28354_1#90	10B02333	ERR3954870	33B	2010-03-11	87	PEN_Meningitis,COT,TET,DOX
28157_2#169	09B11761	ERR3903582	9L,NT	2009-11-01	138,unknown
28048_1#144	09B11899	ERR3844367	32F,23F,35A/35C/42	2009-11-05	188,unknown,unknown		ERS021585
27463_4#101	08B04315	ERR3684125	14	2008-07-18	28	PEN_Meningitis
28157_2#31	09B09336	ERR3903444	6A	2009-09-08	180	PEN_Meningitis,TET,DOX	ERS021408
28157_2#182	09B13630	ERR3903595	19A,unknown	2009-12-18	10,unknown	PEN_Meningitis,TET,DOX	ERS021753
27958_1#171	09B06441	ERR3831341	unknown,23F,unknown,19F	2009-06-27	1,14,1,unknown	PEN_Meningitis,CFX,ERY,COT,TET,DOX
28042_1#32	09B08443	ERR3903069	23F	2009-08-17	20	PEN_Meningitis,ERY,CLI,COT,TET,DOX	ERS021339,ERS021339
27689_4#155	09B03159	ERR3768057	40	2009-03-30	91		ERS021012
27958_1#129	09B06094	ERR3831299	19F,23F,6B,unknown	2009-06-18	1,20,37,66	PEN_Meningitis,CFX,ERY,CLI,COT,TET,DOX
28042_1#139	09B09271	ERR3903176	6B,NT	2009-09-07	47,unknown	PEN_Meningitis,ERY,CLI,COT,TET,DOX	ERS021540
28157_3#114	10B00976	ERR3903719	23F	2010-01-29	20	PEN_Meningitis,COT,TET,DOX	ERS021887
28157_2#78	09B12827	ERR3903491	23F,6A,NT	2009-11-27	14,82,unknown	PEN_Meningitis,CFX,ERY,COT,TET,DOX
27535_1#142	09B00612	ERR3699313	16F	2009-01-19	104	TET,DOX
27958_1#12	09B06656	ERR3831182	6B	2009-07-02	37	COT	ERS021205
27689_4#167	09B04516	ERR3768069	19F,6A,unknown	2009-05-05	1,110,66	ERY,COT,TET,DOX
28048_1#182	09B10830	ERR3844405	19A,unknown	2009-10-13	10,28	PEN_Meningitis,TET,DOX
27644_5#65	09B02971	ERR3726157	35A/35C/42	2009-03-24	203		ERS020883
28042_1#192	09B09645	ERR3903229	15B/15C,unknown,19F	2009-09-16	25,28,unknown	PEN_Meningitis,CHL
28048_1#128	09B11807	ERR3844351	23F	2009-11-03	5	PEN_Meningitis,COT,TET,DOX
27425_7#189	10B03523	ERR3670775	6B,19F	2010-04-22	47,unknown	PEN_Meningitis,ERY,CLI,COT,TET,DOX	ERS022157
27689_2#88	08B06563	ERR3767606	34,NT	2008-09-22	45,unknown	PEN_Meningitis,COT	ERS020341
27958_1#23	09B05264	ERR3831193	23A,35A/35C/42	2009-05-26	106154	TET,DOX,CHL
27463_3#174	08B01972	ERR3684006	33B	2008-04-18	87	COT,TET,DOX	ERS019456
28048_1#90	09B11556	ERR3844313	6B	2009-10-28	37	COT	ERS021553
27425_7#45	08B06000	ERR3670631	23F	2008-09-06	24	COT,TET,DOX
27644_5#103	09B02909	ERR3726195	unknown	2009-03-23	28	PEN_Meningitis,COT,TET,DOX	ERS020877
28157_2#139	09B11310	ERR3903552	19F,7C	2009-10-23	1,unknown	ERY,TET,DOX
27536_3#102	09B00865	ERR3699465	NA	2009-01-26	NA
28157_2#130	09B13210	ERR3903543	6B,NT	2009-12-07	47,unknown	PEN_Meningitis,ERY,CLI,COT,TET,DOX
28049_1#56	10B00218	ERR3844471	15A	2010-01-07	69
28157_1#43	10B04751	ERR3903272	6B,8	2010-06-15	47,unknown	PEN_Meningitis,ERY,CLI,COT,TET,DOX	ERS022514
28157_1#139	10B05805	ERR3903368	6B	2010-08-02	23	PEN_Meningitis,TAX_Meningitis,CFX,ERY,CLI,COT,TET,DOX
28157_2#95	09B13024	ERR3903508	6A	2009-12-02	180	PEN_Meningitis,TET,DOX
27754_1#152	09B05643	ERR3768246	37,34	2009-06-05	123,45	PEN_Meningitis,COT,TET,DOX	ERS021131
28157_3#11	09B13862	ERR3903616	18C,11A	2009-12-24	107,73	TET,DOX
27463_3#109	08B00867	ERR3683941	28F,unknown	2008-02-22	149,66	ERY,CLI,COT,TET,DOX	ERS019281
27689_2#156	08B07114	ERR3767674	unknown	2008-10-03	404	PEN_Meningitis,CFX,COT	ERS020307
27644_5#120	09B03002	ERR3726212	35A/35C/42,NT	2009-03-25	203,unknown
27689_3#165	09B01224	ERR3767875	19F	2009-02-05	16	PEN_Meningitis,CFX,ERY,COT,TET,DOX,CHL
27689_3#92	08B10647	ERR3767802	19F,22A	2008-12-26	16,40	PEN_Meningitis,CFX,ERY,TET,DOX,CHL	ERS020588
28048_1#39	09B11091	ERR3844262	unknown,6A/C	2009-10-17	66,unknown	COT,TET,DOX	ERS021518
28049_1#50	10B00198	ERR3844465	17F	2010-01-06	10	TET,DOX	ERS021808
27689_3#146	09B00700	ERR3767856	28F	2009-01-20	149	TET,DOX
27644_5#115	09B03724	ERR3726207	19F,23A,unknown	2009-04-15	1,106,66	PEN_Meningitis,CFX,ERY,CLI,COT,TET,DOX,CHL
27689_4#101	09B02458	ERR3768003	23B,6A	2009-03-10	151,63
27754_1#117	09B04810	ERR3768211	6C	2009-05-13	63	COT,TET,DOX,CHL
27689_3#174	08B09355	ERR3767884	19F,NT	2008-11-24	1,unknown	PEN_Meningitis,CFX,ERY,COT,TET,DOX
28157_2#165	09B11735	ERR3903578	19F	2009-11-02	1	PEN_Meningitis,CFX,ERY,COT,TET,DOX	ERS021562
28049_1#19	09B12333	ERR3844434	19F,6A,NT	2009-11-16	1,166,unknown	PEN_Meningitis,CFX,ERY,TET,DOX
27463_3#144	08B00246	ERR3683976	19A	2008-01-16	10	PEN_Meningitis,ERY,CLI,COT,TET,DOX	ERS019202
27689_3#29	08B09805	ERR3767739	15A	2008-12-03	69	TET,DOX	ERS020540,ERS020540
28042_1#42	09B08453	ERR3903079	14	2009-08-17	28	PEN_Meningitis,TAX_Meningitis,CFT_Meningitis,CFX,COT,TET,DOX	ERS021344,ERS021344
27859_1#40	08B10585	ERR3811015	19F	2008-12-25	1	PEN_Meningitis,CFX,ERY,TET,DOX
27463_3#75	09B07041	ERR3683907	23F,14	2009-07-12	20,28	PEN_Meningitis,COT,TET,DOX	ERS021232
28042_1#92	09B08892	ERR3903129	14,35A/35C/42,29	2009-08-27	9,unknown,unknown	PEN_Meningitis,CFX,COT,TET,DOX
27425_7#116	08B03142	ERR3670702	16F,15B/15C	2008-06-06	158,unknown	TET,DOX	ERS019600
28354_1#112	10B02597	ERR3954892	13,15B/15C,5	2010-03-18	127,25,unknown		ERS022043
28049_1#183	09B13722	ERR3844598	6A	2009-12-21	82	COT,TET,DOX
27463_4#19	08B05324	ERR3684043	6B	2008-08-18	47	PEN_Meningitis,ERY,CLI,COT,TET,DOX
27958_1#127	09B05852	ERR3831297	13,unknown,23F	2009-06-11	134,66,unknown	COT,TET,DOX	ERS021150
27644_5#43	09B03097	ERR3726135	19F,unknown,NT	2009-03-27	1,unknown,unknown	PEN_Meningitis,AMO,MER,CFX,ERY,CLI,COT,TET,DOX
27689_4#138	09B04103	ERR3768040	19F,23F,unknown	2009-04-24	1,20,28	PEN_Meningitis,ERY,CLI,COT,TET,DOX	ERS020973
27689_1#17	08B01042	ERR3767344	NT	2008-03-03	60	PEN_Meningitis,CFX,COT,TET,DOX	ERS019308
27535_1#106	08B10220	ERR3699277	15A	2008-12-16	69	TET,DOX
27689_3#98	08B10580	ERR3767808	15A	2008-12-25	69
28354_1#67	10B02038	ERR3954847	14	2010-03-03	28	PEN_Meningitis,TAX_Meningitis,CFT_Meningitis,CFX,COT
28042_1#145	09B09324	ERR3903182	6C,NT	2009-09-08	287,unknown	TET,DOX	ERS021407
27689_1#20	08B09761	ERR3767347	17F	2008-12-03	10	TET,DOX
28157_2#76	09B12814	ERR3903489	unknown,6A,unknown	2009-11-27	25,82,25	COT,TET,DOX
28354_1#128	10B02805	ERR3954908	19F,15B/15C	2010-03-25	1,unknown	PEN_Meningitis,CFX,ERY,TET,DOX
28354_1#81	10B02219	ERR3954861	23F,NT	2010-03-08	20,unknown	PEN_Meningitis,ERY,CLI,COT,TET,DOX
27689_1#67	09B06305	ERR3767394	22A	2009-06-24	40
28042_1#53	09B07165	ERR3903090	19F,18C,unknown,34	2009-07-16	1,107,45,unknown	PEN_Meningitis,CFX,ERY,COT,TET,DOX
27630_2#36	08B09006	ERR3725941	unknown	2008-11-15	42	PEN_Meningitis,TET,DOX,CHL
28157_2#16	09B12305	ERR3903429	14	2009-11-16	9	PEN_Meningitis,TET,DOX
27463_4#103	08B04409	ERR3684127	34	2008-07-21	45	PEN_Meningitis,COT
28157_3#136	10B05839	ERR3903741	6B	2010-08-03	47	PEN_Meningitis,ERY,CLI,COT,TET,DOX	ERS022434
27536_3#129	09B01133	ERR3699492	19F,NT	2009-02-02	1,unknown	PEN_Meningitis,CFX,ERY,COT,TET,DOX
28354_1#98	10B02458	ERR3954878	9V,19F	2010-03-15	6,unknown	PEN_Meningitis,CFX,COT
28048_1#35	09B11073	ERR3844258	23F,6B	2009-10-19	20,47	PEN_Meningitis,ERY,CLI,COT,TET,DOX,CHL	ERS021513
28157_3#182	10B07116	ERR3903787	6A,NT	2010-10-20	23,unknown	PEN_Meningitis,TAX_Meningitis,CFX,ERY,CLI,COT,TET,DOX	ERS022639,ERS022640
28042_1#187	09B08123	ERR3903224	33B	2009-08-08	87	PEN_Meningitis,COT,TET,DOX	ERS021304,ERS021304
28049_1#68	10B00306	ERR3844483	19F,7B	2010-01-11	1,10	PEN_Meningitis,ERY,COT,TET,DOX
27535_1#89	09B00639	ERR3699260	unknown	2009-01-19	28	PEN_Meningitis,CFX,COT	ERS020687
27689_1#138	08B03371	ERR3767465	15B/15C	2008-06-16	unknown
27644_5#1	09B03489	ERR3726093	unknown,19F	2009-04-07	118,unknown	PEN_Meningitis,COT,TET,DOX
27536_3#161	09B01888	ERR3699524	4	2009-02-24	130
27536_3#93	09B02631	ERR3699456	38,6B,NT	2009-03-16	38,unknown,unknown	TET,DOX
27463_4#14	08B04884	ERR3684038	19F,35A/35C/42,14	2008-08-04	1,203,28	PEN_Meningitis,CFX,ERY,COT,TET,DOX
28048_1#104	09B11722	ERR3844327	19F	2009-11-02	1	PEN_Meningitis,CFX,ERY,CLI,TET,DOX
27630_2#40	08B08552	ERR3725945	6A	2008-11-04	166	ERY,CLI,TET,DOX	ERS020448
27689_4#153	09B02847	ERR3768055	5	2009-03-20	8		ERS020870
27689_2#97	08B04487	ERR3767615	6A,8,NT	2008-07-22	166,unknown,unknown	ERY,CLI,TET,DOX	ERS020108
27754_1#143	09B06203	ERR3768237	33B	2009-06-22	87	PEN_Meningitis,COT	ERS021180
28049_1#117	10B00697	ERR3844532	23F,33B,NT	2010-01-21	20,87,unknown	PEN_Meningitis,ERY,CLI,COT,TET,DOX	ERS021864
27536_3#66	09B01335	ERR3699429	19F,33C,6C	2009-02-09	1,165,63	PEN_Meningitis,CFX,ERY,COT,TET,DOX	ERS020774
28157_1#100	10B07413	ERR3903329	4	2010-11-23	130
28354_1#1	10B01263	ERR3954781	15B/15C	2010-02-08	unknown		ERS021912
27689_4#86	09B03844	ERR3767988	19F	2009-04-18	1	PEN_Meningitis,CFX,ERY,COT,TET,DOX
27689_3#35	08B09806	ERR3767745	32F,35A/35C/42	2008-12-03	149188
27644_5#96	09B05472	ERR3726188	15B/15C,unknown,35A/35C/42	2009-06-01	25,283,unknown
27689_1#41	08B02123	ERR3767368	18C,35A/35C/42,13	2008-04-25	107,45,unknown	TET,DOX
27463_3#104	08B01711	ERR3683936	19F	2008-04-04	1	PEN_Meningitis,CFX,ERY,COT,TET,DOX	ERS019417
28048_1#64	09B09947	ERR3844287	unknown,19F,34	2009-09-23	118,unknown,unknown	PEN_Meningitis,CFX,COT,TET,DOX
28049_1#141	10B00899	ERR3844556	40	2010-01-27	91		ERS021878
27463_3#158	08B02715	ERR3683990	4	2008-05-20	130	TET,DOX	ERS019553
28048_1#172	09B12068	ERR3844395	11A,19F	2009-11-10	73,unknown	TET,DOX
28048_1#27	09B09839	ERR3844250	6B,34	2009-09-21	37,unknown		ERS021434
27958_1#51	09B07076	ERR3831221	6C	2009-07-14	287	TET,DOX	ERS021234
28042_1#49	09B07134	ERR3903086	21	2009-07-15	71	TET,DOX	ERS021241
28157_2#53	09B09750	ERR3903466	15A,21	2009-09-18	69,71	TET,DOX
27630_2#52	08B09563	ERR3725957	19F,NT	2008-11-27	1,unknown	PEN_Meningitis,CFX,ERY,TET,DOX	ERS020517
27463_3#17	08B00376	ERR3683849	NA	2008-01-22	NA		ERS019218
27689_4#179	09B04520	ERR3768081	19F	2009-05-06	1	ERY,TET,DOX
27958_1#160	09B08182	ERR3831330	19F	2009-08-09	1	PEN_Meningitis,CFX,ERY,COT,TET,DOX	ERS021311
27644_5#110	08B09528	ERR3726202	19F	2008-11-27	1	PEN_Meningitis,CFX,ERY,TET,DOX
28049_1#27	09B12343	ERR3844442	19F	2009-11-16	1	PEN_Meningitis,CFX,ERY,COT,TET,DOX	ERS021628
28354_1#11	10B01317	ERR3954791	19A,34	2010-02-09	10,unknown	PEN_Meningitis,TET,DOX	ERS021921
27463_3#93	08B02009	ERR3683925	NT	2008-04-21	60	PEN_Meningitis,CFX	ERS019459
27689_4#186	09B03115	ERR3768088	9L	2009-03-27	138
27958_1#79	09B07343	ERR3831249	19F	2009-07-21	1	PEN_Meningitis,CFX,ERY,TET,DOX
27689_2#28	08B04053	ERR3767546	23F,unknown	2008-07-10	14,28	PEN_Meningitis,CFX,ERY,COT,TET,DOX
27754_1#140	09B05480	ERR3768234	unknown,9V,unknown	2009-06-02	82,unknown,82	TET,DOX
27689_3#177	09B01164	ERR3767887	6A,13	2009-02-03	110,unknown
28157_3#102	10B00643	ERR3903707	19F	2010-01-20	16	PEN_Meningitis,CFX,ERY,COT,TET,DOX,CHL	ERS021884
27630_2#23	08B07610	ERR3725928	23F,NT	2008-10-14	20,unknown	PEN_Meningitis,ERY,CLI,COT,TET,DOX
27630_2#60	08B09374	ERR3725965	6B,NT	2008-11-24	47,unknown	PEN_Meningitis,ERY,CLI,COT,TET,DOX
27536_3#108	09B01131	ERR3699471	18C,NT	2009-02-02	107,60	PEN_Meningitis,CFX,TET,DOX
28049_1#96	10B00514	ERR3844511	15B/15C,unknown	2010-01-15	unknown,28	PEN_Meningitis,TET,DOX	ERS021845
28157_1#80	10B07077	ERR3903309	14	2010-10-18	28	PEN_Meningitis,TAX_Meningitis,CFT_Meningitis,CFX,COT	ERS022633
27425_7#44	08B05313	ERR3670630	18C,23F,14,unknown,unknown,1	2008-08-18	107,20,28,47,47,unknown	PEN_Meningitis,ERY,CLI,TET,DOX	ERS020178
27754_1#50	09B06364	ERR3768144	14	2009-06-25	9	PEN_Meningitis,ERY,CLI,COT,TET,DOX	ERS021190
28049_1#11	09B12233	ERR3844426	16F	2009-11-13	104
28354_1#31	10B01461	ERR3954811	34	2010-02-15	45	PEN_Meningitis,COT
27689_1#144	08B03083	ERR3767471	unknown,17F,1	2008-06-04	2,49,unknown	TET,DOX	ERS019590
27859_1#72	09B00153	ERR3811047	35A/35C/42	2009-01-05	188
28354_1#107	10B02544	ERR3954887	unknown,15A	2010-03-17	66,69	ERY,COT
27536_3#141	09B01990	ERR3699504	14,NT	2009-02-27	28,unknown	PEN_Meningitis,COT
27859_1#166	08B10392	ERR3811141	33C	2008-12-19	165	TET,DOX	ERS020576
27536_3#158	09B02239	ERR3699521	23F,14	2009-03-04	20,28	PEN_Meningitis,COT,TET,DOX
27689_1#54	09B02480	ERR3767381	32F	2009-03-10	149
27689_1#151	08B02493	ERR3767478	28F,NT	2008-05-12	149,unknown	TET,DOX
27859_1#186	09B00271	ERR3811161	unknown	2009-01-07	28	PEN_Meningitis,CFX,COT,TET,DOX	ERS020656
28049_1#90	10B00509	ERR3844505	11A	2010-01-15	73	COT,TET,DOX	ERS021842
28042_1#133	09B09175	ERR3903170	19F	2009-09-03	1	PEN_Meningitis,CFX,ERY,COT,TET,DOX
27536_3#181	09B01623	ERR3699544	23F,NT	2009-02-17	20,unknown	PEN_Meningitis,COT,TET,DOX
28049_1#8	09B13916	ERR3844423	NT,15A	2009-12-25	60,69	PEN_Meningitis,CFX,COT,TET,DOX	ERS021767
27754_1#118	09B06701	ERR3768212	6B,15B/15C	2009-07-03	37,unknown	COT,TET,DOX
27754_1#77	09B04999	ERR3768171	35A/35C/42,unknown	2009-05-19	283,66	COT
27689_4#42	09B01831	ERR3767944	unknown,17F	2009-02-23	69,unknown
27463_4#69	08B04118	ERR3684093	19F,unknown	2008-07-11	1,28	PEN_Meningitis,CFX,ERY,COT,TET,DOX
27689_1#44	10B06346	ERR3767371	21	2010-08-31	71	TET,DOX	ERS022506
27463_3#126	08B02011	ERR3683958	23F	2008-04-21	20	PEN_Meningitis,ERY,CLI,COT,TET,DOX
28048_1#52	09B09889	ERR3844275	19A	2009-09-22	10	PEN_Meningitis,TET,DOX
27644_5#22	09B03018	ERR3726114	22A	2009-03-25	40
27644_5#42	08B09954	ERR3726134	19F	2008-12-08	1	PEN_Meningitis,CFX,ERY,COT,TET,DOX	ERS020549
27958_1#142	09B08002	ERR3831312	19F	2009-08-05	1	PEN_Meningitis,CFX,ERY,COT,TET,DOX	ERS021289,ERS021289
28157_3#177	10B02351	ERR3903782	19F	2010-03-11	1	PEN_Meningitis,CFX,ERY,COT,TET,DOX
28048_1#85	09B10198	ERR3844308	10F,6B	2009-09-29	30,37	COT
28157_2#46	09B12536	ERR3903459	14,NT	2009-11-18	28,unknown	PEN_Meningitis
28354_1#10	10B02939	ERR3954790	14	2010-03-30	9	PEN_Meningitis,COT,TET,DOX	ERS022065
27463_4#152	08B05354	ERR3684176	1,14	2008-08-19	2,9	PEN_Meningitis,TET,DOX,CHL	ERS020184
28157_3#159	10B01745	ERR3903764	23F	2010-02-23	24	PEN_Meningitis,COT,TET,DOX
28157_3#190	10B02958	ERR3903795	23F,38,6C	2010-03-31	20,38,63	PEN_Meningitis,ERY,CLI,COT,TET,DOX,CHL
27689_4#45	09B03589	ERR3767947	23F	2009-04-09	20	PEN_Meningitis,ERY,CLI,COT,TET,DOX	ERS020939
27958_1#124	09B07772	ERR3831294	19F,23F	2009-07-30	1,24	PEN_Meningitis,CFX,ERY,COT,TET,DOX	ERS021282
27425_7#151	09B13632	ERR3670737	6E	2009-12-18	unknown
27689_2#27	08B05642	ERR3767545	14	2008-08-27	9	PEN_Meningitis,COT,TET,DOX
27644_5#10	09B03085	ERR3726102	23F,14,34,NT	2009-03-27	20,9,unknown,unknown	PEN_Meningitis,COT,TET,DOX	ERS020895,ERS020896
27535_1#49	08B10238	ERR3699220	6B	2008-12-16	37	COT
27689_4#39	09B03447	ERR3767941	13,14	2009-04-06	134,28	PEN_Meningitis,TET,DOX
27689_1#156	08B03272	ERR3767483	6B,23F,21	2008-06-12	37,unknown,unknown	COT,TET,DOX
27463_3#19	08B00788	ERR3683851	4	2008-02-18	130		ERS019267
27644_5#184	08B10768	ERR3726276	19F	2008-12-30	1	PEN_Meningitis,CFX,ERY,COT,TET,DOX
27535_1#22	09B00006	ERR3699193	19F	2009-01-01	1	PEN_Meningitis,CFX,ERY,TET,DOX
28042_1#77	09B07233	ERR3903114	34	2009-07-17	167
27425_7#105	10B04408	ERR3670691	6A,19F,NT	2010-05-31	82,unknown,unknown	COT,TET,DOX	ERS022466
27958_1#190	09B08603	ERR3831360	13	2009-08-20	134	TET,DOX	ERS021355,ERS021355
28157_3#21	09B13932	ERR3903626	13	2009-12-26	134	TET,DOX
28157_2#64	09B12682	ERR3903477	23F,34,NT	2009-11-24	14,unknown,unknown	PEN_Meningitis,CFX,ERY,TET,DOX
27689_2#52	08B04369	ERR3767570	34,NT	2008-07-21	45,unknown	PEN_Meningitis,COT	ERS020217
27689_4#95	09B02704	ERR3767997	15B/15C	2009-03-17	unknown
27425_7#109	09B03815	ERR3670695	38	2009-04-17	38	ERY,CLI,TET,DOX	ERS020953
27463_4#20	08B05602	ERR3684044	16F,6A,19A	2008-08-26	104,47,unknown	PEN_Meningitis,ERY,CLI,COT,TET,DOX
28157_1#134	09B04219	ERR3903363	15B/15C	2009-04-28	unknown		ERS021075
27425_7#183	09B06482	ERR3670769	NA	2009-06-29	NA
27536_3#190	09B03215	ERR3699553	NA	2009-03-31	NA
27630_2#21	08B07282	ERR3725926	15B/15C,NT	2008-10-07	unknown,359
28157_3#49	09B14114	ERR3903654	19F,35A/35C/42	2009-12-31	1173	PEN_Meningitis,CFX,ERY,TET,DOX
27536_3#24	09B01489	ERR3699387	19F	2009-02-13	1	PEN_Meningitis,CFX,ERY,COT,TET,DOX
28354_1#50	10B03124	ERR3954830	6B	2010-04-06	47	PEN_Meningitis,ERY,CLI,COT,TET,DOX	ERS022098
27644_5#98	09B13357	ERR3726190	19F	2009-12-10	1	PEN_Meningitis,CFX,ERY,COT,TET,DOX	ERS021727
27644_5#108	08B01892	ERR3726200	23B,5	2008-04-15	151,8	TET,DOX	ERS019440
27630_2#122	08B08329	ERR3726027	16F	2008-10-29	104
28049_1#46	10B00191	ERR3844461	19A,15B/15C	2010-01-06	10,unknown	PEN_Meningitis,TET,DOX
27536_3#174	09B02814	ERR3699537	33B	2009-03-19	87	PEN_Meningitis,COT	ERS020866
27536_3#149	09B01779	ERR3699512	15B/15C,14	2009-02-21	unknown,28	PEN_Meningitis,ERY,CLI,TET,DOX	ERS020784
27754_1#36	09B05618	ERR3768130	6A	2009-06-05	110	TET,DOX	ERS021128
27644_5#97	09B03004	ERR3726189	19F,22F	2009-03-25	1215	PEN_Meningitis,CFX,ERY,TET,DOX
27689_2#163	08B07619	ERR3767681	35A/35C/42	2008-10-15	203	ERY,CLI
27644_5#179	09B03924	ERR3726271	6C	2009-04-20	63	COT,TET,DOX,CHL
27630_2#182	08B08535	ERR3726087	19F	2008-11-03	1	ERY,CLI,TET,DOX	ERS020446
27689_1#63	10B06475	ERR3767390	40	2010-09-08	91		ERS022531
27463_4#177	08B06505	ERR3684201	37,NT	2008-09-19	123,unknown	TET,DOX	ERS020266
28354_1#35	10B01479	ERR3954815	19F	2010-02-15	16	PEN_Meningitis,CFX,ERY,COT,TET,DOX,CHL
27689_4#100	09B03786	ERR3768002	40,19F	2009-04-16	91,unknown		ERS020949
27463_4#155	08B06863	ERR3684179	23F,unknown	2008-09-29	20613	PEN_Meningitis,MER,CFX,ERY,CLI,COT,TET,DOX
27689_4#185	09B04327	ERR3768087	10B	2009-04-30	30		ERS020990
28157_3#6	10B03068	ERR3903611	15B/15C	2010-04-05	unknown		ERS022087
28157_1#149	10B05870	ERR3903378	23F	2010-08-05	20	PEN_Meningitis,COT,TET,DOX	ERS022438
27463_4#128	08B06991	ERR3684152	unknown,unknown,21,unknown	2008-10-01	150,150,71,150	TET,DOX
28354_1#119	10B02680	ERR3954899	6B	2010-03-22	47	PEN_Meningitis,ERY,CLI,COT,TET,DOX	ERS022049
27689_1#80	08B02888	ERR3767407	14	2008-05-27	9	PEN_Meningitis,COT,TET,DOX	ERS019571
27689_1#126	08B02610	ERR3767453	19F	2008-05-16	1	PEN_Meningitis,CFX,ERY,COT,TET,DOX
27859_1#13	08B10427	ERR3810988	19F,5,35A/35C/42	2008-12-22	1,unknown,unknown	PEN_Meningitis,AMO,MER,CFX,ERY,TET,DOX
28157_3#63	10B00079	ERR3903668	19F,14	2010-01-04	1,28	PEN_Meningitis,TAX_Meningitis,CFT_Meningitis,CFX,ERY,COT,TET,DOX
27754_1#49	09B04985	ERR3768143	18C,unknown,6B	2009-05-18	107,28,37	PEN_Meningitis,COT,TET,DOX
28048_1#45	09B11100	ERR3844268	15A,NT	2009-10-18	69,unknown	TET,DOX
27463_4#27	08B05969	ERR3684051	28F,NT	2008-09-05	149,unknown	TET,DOX
27463_4#174	08B05144	ERR3684198	19F	2008-08-12	1	PEN_Meningitis,CFX,ERY,TET,DOX
27689_4#40	09B01732	ERR3767942	6B,28F	2009-02-20	47,unknown	PEN_Meningitis,ERY,CLI,COT,TET,DOX	ERS020769
28157_3#31	09B14035	ERR3903636	19F,unknown	2009-12-29	1,unknown	PEN_Meningitis,CFX,COT
28042_1#96	09B08925	ERR3903133	35A/35C/42,NT,35A/35C/42	2009-08-28	283,60,283	PEN_Meningitis,CFX,COT,TET,DOX,CHL
28354_1#34	10B03072	ERR3954814	19A,unknown	2010-04-05	10,28	PEN_Meningitis,TET,DOX	ERS022088
28157_2#97	09B13026	ERR3903510	23F	2009-12-02	20	PEN_Meningitis,ERY,CLI,COT,TET,DOX
28354_1#24	10B02996	ERR3954804	15A	2010-04-01	69
27689_2#24	08B03868	ERR3767542	33C,17F	2008-07-02	165,49	TET,DOX	ERS019693,ERS019693
27689_4#66	09B03605	ERR3767968	23F	2009-04-10	14	PEN_Meningitis,CFX,ERY,COT,TET,DOX
27958_1#16	09B06570	ERR3831186	35A/35C/42	2009-06-30	187
27644_5#93	09B03270	ERR3726185	3	2009-04-01	128	TET,DOX	ERS020912
27630_2#124	08B09610	ERR3726029	13	2008-11-28	127
27536_3#90	09B00864	ERR3699453	33B	2009-01-26	87	PEN_Meningitis,COT,TET,DOX
27754_1#89	09B05417	ERR3768183	23F,7F,19F	2009-05-30	20,unknown,unknown	PEN_Meningitis,ERY,CLI,COT,TET,DOX
28157_3#117	10B05200	ERR3903722	6B	2010-07-05	37	PEN_Meningitis
27689_2#93	08B04985	ERR3767611	23F,18C,NT	2008-08-07	106,107,unknown	TET,DOX,CHL
28048_1#129	09B10393	ERR3844352	6B,NT	2009-10-03	47,unknown	PEN_Meningitis,ERY,CLI,COT,TET,DOX
27689_2#21	08B06112	ERR3767539	23A,6C	2008-09-10	106,63	ERY,CLI,COT,TET,DOX,CHL
27463_3#181	08B01118	ERR3684013	unknown,NT,unknown,unknown	2008-03-06	150,42,150,150	PEN_Meningitis,COT,TET,DOX	ERS019317
27859_1#48	08B10374	ERR3811023	23F	2008-12-19	20	PEN_Meningitis,ERY,CLI,COT,TET,DOX
28157_1#64	10B06992	ERR3903293	19A	2010-10-12	10	PEN_Meningitis,TET,DOX	ERS022604
28049_1#26	10B00049	ERR3844441	1,34	2010-01-02	2,45	PEN_Meningitis,COT,CHL
27535_1#186	09B00271	ERR3699357	unknown	2009-01-07	28	PEN_Meningitis,CFX,COT,TET,DOX	ERS020656
27754_1#76	09B06770	ERR3768170	20,NT	2009-07-06	172,unknown	TET,DOX
28354_1#9	10B01312	ERR3954789	6A	2010-02-09	180	PEN_Meningitis,TET,DOX	ERS021918
27859_1#65	08B09801	ERR3811040	28F,33C,23F	2008-12-03	149,165,20	PEN_Meningitis,ERY,CLI,COT,TET,DOX	ERS020539,ERS020539
27630_2#77	08B08135	ERR3725982	19F	2008-10-23	1	PEN_Meningitis,CFX,ERY,COT,TET,DOX	ERS020403
28157_2#131	09B11051	ERR3903544	23F,NT	2009-10-19	20,unknown	PEN_Meningitis,COT,TET,DOX
28048_1#178	09B12085	ERR3844401	33B	2009-11-10	87	PEN_Meningitis,COT,TET,DOX	ERS021604
27536_3#159	09B01803	ERR3699522	unknown,unknown,6B	2009-02-23	28,28,unknown	PEN_Meningitis,COT
27859_1#10	08B09781	ERR3810985	23F,6C	2008-12-03	20,63	PEN_Meningitis,COT,TET,DOX,CHL
28049_1#71	09B12839	ERR3844486	6B	2009-11-27	23	PEN_Meningitis,TAX_Meningitis,CFX,ERY,CLI,COT,TET,DOX
28042_1#2	09B06895	ERR3903039	10X,14	2009-07-08	293,unknown
27463_3#68	08B01683	ERR3683900	3,6A	2008-04-03	128180	PEN_Meningitis,TET,DOX	ERS019412
28157_3#79	10B04579	ERR3903684	unknown	2010-06-07	42	PEN_Meningitis,TAX_Meningitis,TAX_Nonmeningitis,CFT_Meningitis,CFT_Nonmeningitis,CFX,TET,DOX	ERS022299
27463_4#118	08B06990	ERR3684142	6B,NT	2008-10-01	47,unknown	PEN_Meningitis,ERY,CLI,COT,TET,DOX
28157_2#109	09B13084	ERR3903522	19F	2009-12-03	1	PEN_Meningitis,CFX,ERY,COT,TET,DOX	ERS021693
28049_1#81	09B12907	ERR3844496	19F	2009-11-30	1	PEN_Meningitis,CFX,ERY,TET,DOX
27425_7#75	09B14086	ERR3670661	19F,unknown	2009-12-30	1,unknown	PEN_Meningitis,CFX,ERY,COT,TET,DOX	ERS021780
27958_1#72	09B05953	ERR3831242	19F	2009-06-15	1	PEN_Meningitis,CFX,ERY,COT,TET,DOX	ERS021157
27630_2#2	08B08538	ERR3725907	19F	2008-11-03	1	PEN_Meningitis,CFX,ERY,COT,TET,DOX
28049_1#147	10B00974	ERR3844562	18C	2010-01-29	107	TET,DOX	ERS021886
28042_1#20	09B06972	ERR3903057	13	2009-07-10	134	TET,DOX	ERS021229
27689_4#189	09B04619	ERR3768091	19F	2009-05-08	1	PEN_Meningitis,CFX,ERY,COT,TET,DOX
27689_2#41	08B05667	ERR3767559	34	2008-08-26	45	PEN_Meningitis,COT	ERS020208
28354_1#61	10B03185	ERR3954841	23F	2010-04-09	20	PEN_Meningitis,COT,TET,DOX
27689_1#111	09B13943	ERR3767438	9L,23F	2009-12-26	138,20	PEN_Meningitis,ERY,CLI,COT,TET,DOX	ERS021768
28157_3#176	10B06873	ERR3903781	15B/15C	2010-10-04	unknown		ERS022594
28157_1#174	09B04324	ERR3903403	22A	2009-04-30	40
27425_7#58	08B05478	ERR3670644	23F,NT	2008-08-22	20,unknown	PEN_Meningitis,ERY,CLI,COT,TET,DOX	ERS020294
28157_2#12	09B12264	ERR3903425	19F,23F	2009-11-14	1,20	PEN_Meningitis,CFX,COT,TET,DOX
28049_1#99	09B13091	ERR3844514	16F,unknown	2009-12-03	158,28	PEN_Meningitis	ERS021695
27535_1#180	09B00694	ERR3699351	19A	2009-01-20	10	PEN_Meningitis,COT,TET,DOX
28042_1#165	09B09502	ERR3903202	11A,unknown,NT	2009-09-12	73,unknown,unknown	TET,DOX
27754_1#96	09B06599	ERR3768190	23F	2009-07-01	20	PEN_Meningitis,ERY,CLI,COT,TET,DOX
28157_3#97	10B04738	ERR3903702	6A	2010-06-14	180	PEN_Meningitis,TET,DOX	ERS022321
27689_2#39	08B06151	ERR3767557	NT	2008-09-11	60	PEN_Meningitis,CFX,TET,DOX
27463_4#154	08B04834	ERR3684178	23F,unknown	2008-08-04	20,24	PEN_Meningitis,COT,TET,DOX,CHL
27425_7#123	09B09637	ERR3670709	NA	2009-09-16	NA
27425_7#172	10B02705	ERR3670758	23F,NT	2010-03-23	20,unknown	PEN_Meningitis,ERY,CLI,TET,DOX	ERS022052
27535_1#42	08B10671	ERR3699213	34,unknown	2008-12-29	45613	PEN_Meningitis,MER,CFX,ERY,CLI,COT,TET,DOX
27630_2#114	08B09075	ERR3726019	33B	2008-11-17	87	COT
28157_2#136	09B13261	ERR3903549	6B,33B,NT	2009-12-08	47,87,unknown	PEN_Meningitis,ERY,CLI,COT,TET,DOX
28157_2#178	09B13607	ERR3903591	19F	2009-12-18	1	PEN_Meningitis,CFX,ERY,COT,TET,DOX
28048_1#166	09B12049	ERR3844389	6C,11A	2009-11-09	63,73	COT,TET,DOX,CHL
28157_1#19	10B04479	ERR3903248	NA	2010-06-02	NA		ERS022285
27689_4#58	09B03693	ERR3767960	19F	2009-04-14	1	PEN_Meningitis,CFX,ERY,TET,DOX
28157_3#87	10B04629	ERR3903692	33B	2010-06-08	87	PEN_Meningitis,COT,TET,DOX	ERS022309
27754_1#126	09B05547	ERR3768220	17F	2009-06-03	10	TET,DOX	ERS021117
27463_3#190	08B02823	ERR3684022	unknown,unknown,NT	2008-05-26	150,150,unknown	TET,DOX
27859_1#156	08B10474	ERR3811131	28F	2008-12-22	149	TET,DOX
28049_1#189	09B13765	ERR3844604	6B,15A	2009-12-22	37,69	COT
28157_2#87	09B12960	ERR3903500	19F	2009-12-01	1	PEN_Meningitis,CFX,ERY,COT,TET,DOX
27630_2#106	08B09246	ERR3726011	10B,unknown	2008-11-20	30,42	PEN_Meningitis,COT,TET,DOX
28157_2#190	09B13758	ERR3903603	19F	2009-12-22	1	PEN_Meningitis,CFX,ERY,COT,TET,DOX
27644_5#47	09B03234	ERR3726139	23F,unknown	2009-03-31	20,28	PEN_Meningitis,ERY,CLI,COT,TET,DOX
27859_1#143	09B00657	ERR3811118	10B	2009-01-19	30		ERS020690
28157_1#82	10B07081	ERR3903311	19F,14	2010-10-18	1,unknown	PEN_Meningitis,CFX,ERY,TET,DOX	ERS022635
27536_3#124	09B02712	ERR3699487	19F	2009-03-18	1	PEN_Meningitis,CFX,ERY,COT,TET,DOX
28157_1#143	10B05845	ERR3903372	6B,23F	2010-08-04	37,unknown	PEN_Meningitis
28157_2#164	09B13497	ERR3903577	6A	2009-12-15	166	TET,DOX	ERS021744
27630_2#187	08B09934	ERR3726092	19F	2008-12-08	1	PEN_Meningitis,CFX,ERY,COT,TET,DOX	ERS020545
28354_1#72	10B03240	ERR3954852	19F	2010-04-12	1	PEN_Meningitis,CFX,ERY,COT,TET,DOX
27630_2#33	08B07531	ERR3725938	18C,unknown,6B	2008-10-13	107,28,37	ERY,COT,TET,DOX
27535_1#112	09B00235	ERR3699283	6A,NT	2009-01-07	166,unknown	TET,DOX
27630_2#133	08B08251	ERR3726038	19F	2008-10-28	1	PEN_Meningitis,CFX,ERY,TET,DOX	ERS020435
27689_1#109	09B06648	ERR3767436	19F	2009-07-02	1	PEN_Meningitis,CFX,ERY,TET,DOX
27859_1#39	08B10166	ERR3811014	16F	2008-12-15	104	TET,DOX
28049_1#100	10B00565	ERR3844515	19F	2010-01-18	1	PEN_Meningitis,CFX,ERY,COT,TET,DOX
27689_1#55	09B05113	ERR3767382	19F	2009-05-21	1	PEN_Meningitis,CFX,ERY,COT,TET,DOX
27644_5#155	08B06561	ERR3726247	10A	2008-09-22	122	TET,DOX
28157_2#7	09B08863	ERR3903420	10B	2009-08-27	30
28157_1#66	10B07015	ERR3903295	15A	2010-10-13	69	ERY,CLI
27859_1#135	09B00303	ERR3811110	23F	2009-01-08	20	PEN_Meningitis,ERY,CLI,COT,TET,DOX	ERS020659
27644_5#16	09B03288	ERR3726108	19F,22F	2009-04-01	1215	PEN_Meningitis,CFX,ERY,TET,DOX	ERS020918
27644_5#50	08B02702	ERR3726142	23F,6B,14	2008-05-20	20,37,9	PEN_Meningitis,ERY,CLI,COT,TET,DOX	ERS019551
27689_1#180	08B01077	ERR3767507	46,35A/35C/42	2008-03-04	26,unknown	COT,TET,DOX,CHL	ERS019313
27754_1#35	09B05384	ERR3768129	17F	2009-05-29	49
27754_1#103	09B04923	ERR3768197	23F,NT	2009-05-16	20,unknown	COT,TET,DOX
27689_1#100	08B03418	ERR3767427	19F	2008-06-17	1	PEN_Meningitis,CFX,ERY,TET,DOX
27689_4#169	09B04616	ERR3768071	35A/35C/42	2009-05-08	154		ERS021020
28048_1#58	09B09906	ERR3844281	14,NT	2009-09-22	28,unknown	PEN_Meningitis
28157_1#73	10B07039	ERR3903302	19F	2010-10-14	1	PEN_Meningitis,CFX,ERY,TET,DOX	ERS022628
27689_4#180	09B03255	ERR3768082	19F	2009-04-01	1	PEN_Meningitis,CFX,ERY,COT,TET,DOX
27689_2#84	08B06811	ERR3767602	23A	2008-09-26	5	PEN_Meningitis,COT	ERS020350
27689_4#65	09B02122	ERR3767967	19F	2009-03-02	1	PEN_Meningitis,CFX,ERY,COT,TET,DOX
27644_5#33	09B03233	ERR3726125	10A	2009-03-31	122	TET,DOX	ERS020908
27859_1#138	08B10777	ERR3811113	19F	2008-12-31	1	PEN_Meningitis,CFX,ERY,TET,DOX
28157_1#142	10B05806	ERR3903371	19F	2010-08-02	1	PEN_Meningitis,CFX,ERY,TET,DOX	ERS022475
27536_3#76	09B01105	ERR3699439	14	2009-02-02	28	PEN_Meningitis,TAX_Meningitis,CFT_Meningitis,CFX,COT
27689_1#59	09B07408	ERR3767386	19F	2009-07-22	1	ERY,TET,DOX,CHL	ERS021264
27754_1#145	09B06256	ERR3768239	unknown,19F	2009-06-23	28,unknown	PEN_Meningitis,COT,TET,DOX
28048_1#127	09B10390	ERR3844350	15B/15C	2009-10-02	unknown
27463_4#162	08B04730	ERR3684186	13	2008-07-30	127		ERS020124
27689_4#174	09B03309	ERR3768076	19F,6A	2009-04-02	1,63	PEN_Meningitis,CFX,ERY,COT,TET,DOX,CHL
27630_2#63	08B07146	ERR3725968	11A	2008-10-04	73	ERY,CLI,COT,TET,DOX
28048_1#158	09B12011	ERR3844381	19A,unknown	2009-11-09	10,28	PEN_Meningitis,TET,DOX
27463_4#73	08B03678	ERR3684097	6B	2008-06-25	47	PEN_Meningitis,ERY,CLI,COT,TET,DOX	ERS019655
28042_1#47	09B07129	ERR3903084	18C,unknown	2009-07-15	107,28	PEN_Meningitis,TET,DOX,CHL	ERS021239
27536_3#33	09B01212	ERR3699396	11A	2009-02-04	73	TET,DOX	ERS020723
27859_1#112	09B00235	ERR3811087	6A,NT	2009-01-07	166,unknown	TET,DOX
28157_1#138	10B05729	ERR3903367	19F,NT	2010-07-28	1,unknown	PEN_Meningitis,CFX,ERY,TET,DOX
27536_3#118	09B02283	ERR3699481	23F,NT	2009-03-05	20,unknown	TET,DOX	ERS020825
27689_4#108	09B04477	ERR3768010	15B/15C	2009-05-05	unknown		ERS021092
27689_3#106	08B10770	ERR3767816	31	2008-12-30	57	TET,DOX	ERS020620
27754_1#121	09B05219	ERR3768215	19F,23F	2009-05-25	1,20	PEN_Meningitis,TAX_Meningitis,TAX_Nonmeningitis,CFT_Meningitis,CFT_Nonmeningitis,CFX,ERY,CLI,COT,TET,DOX	ERS021083
28048_1#176	09B12081	ERR3844399	23F	2009-11-10	20	PEN_Meningitis,COT,TET,DOX
27754_1#164	09B05646	ERR3768258	15B/15C,23A	2009-06-05	25,unknown	COT
28157_2#125	09B10981	ERR3903538	6B,NT	2009-10-16	23,unknown	PEN_Meningitis,TAX_Meningitis,CFX,ERY,CLI,COT,TET,DOX	ERS021503
28157_2#150	09B13374	ERR3903563	19F	2009-12-11	1	PEN_Meningitis,CFX,ERY,COT,TET,DOX
28157_3#77	10B00225	ERR3903682	6B,NT	2010-01-07	23,unknown	PEN_Meningitis,TAX_Meningitis,CFX,ERY,CLI,COT,TET,DOX
27754_1#127	09B06550	ERR3768221	19F	2009-06-30	1	PEN_Meningitis,CFX,ERY,COT,TET,DOX
27689_2#189	08B07182	ERR3767707	10B,NT	2008-10-06	30,unknown
28157_1#106	09B04438	ERR3903335	15B/15C,NT,6B	2009-05-04	unknown,60,unknown	PEN_Meningitis,CFX
28354_1#46	10B03113	ERR3954826	21	2010-04-06	71	TET,DOX
27859_1#25	08B10654	ERR3811000	10B	2008-12-26	30
27535_1#117	08B10306	ERR3699288	23F,6B	2008-12-17	24,47	PEN_Meningitis,ERY,CLI,COT,TET,DOX	ERS020568
28157_2#163	09B11734	ERR3903576	19F,10B	2009-11-02	1,30	PEN_Meningitis,CFX,ERY,COT,TET,DOX
27689_1#49	08B00604	ERR3767376	11A,28F,19F	2008-02-06	73,unknown,unknown	TET,DOX	ERS019242
27754_1#54	09B06582	ERR3768148	23F	2009-07-01	20	PEN_Meningitis,COT,TET,DOX
27535_1#127	08B10775	ERR3699298	unknown	2008-12-31	66	COT,TET,DOX	ERS020621
28042_1#65	09B07200	ERR3903102	9V,6A,19F	2009-07-17	43,63,unknown	TET,DOX,CHL
28048_1#7	09B09700	ERR3844231	23F	2009-09-17	20	PEN_Meningitis,ERY,CLI,COT,TET,DOX
27689_1#121	08B03326	ERR3767448	23B,35A/35C/42	2008-06-13	151,unknown		ERS019614
27754_1#177	09B06062	ERR3768271	unknown	2009-06-17	404	PEN_Meningitis,CFX,COT	ERS021167
27535_1#175	09B00052	ERR3699346	23F	2009-01-02	20	PEN_Meningitis,ERY,CLI,COT,TET,DOX
28157_2#144	09B13336	ERR3903557	19F	2009-12-10	1	ERY,COT,TET,DOX	ERS021879
28049_1#178	10B01175	ERR3844593	23F,unknown	2010-02-05	14,28	PEN_Meningitis,CFX,ERY,TET,DOX
27958_1#113	09B06009	ERR3831283	6A	2009-06-16	110	TET,DOX
28157_1#23	10B04503	ERR3903252	23F	2010-06-03	5	PEN_Meningitis,COT,TET,DOX	ERS022286
27630_2#185	08B08857	ERR3726090	NA	2008-11-12	NA
28157_3#28	10B03551	ERR3903633	15B/15C	2010-04-23	unknown		ERS022159
28157_3#170	10B06666	ERR3903775	19F,6A	2010-09-20	1,82	PEN_Meningitis,CFX,ERY,COT,TET,DOX	ERS022550,ERS022551
27630_2#170	08B09813	ERR3726075	34	2008-12-03	34
27644_5#53	09B02856	ERR3726145	23F,33B	2009-03-21	20,87	PEN_Meningitis,COT,TET,DOX
27630_2#69	08B08121	ERR3725974	23F	2008-10-24	20	PEN_Meningitis,ERY,CLI,COT,TET,DOX
27859_1#134	08B10468	ERR3811109	6C,8	2008-12-22	63,unknown	TET,DOX
28157_1#6	10B06305	ERR3903235	14	2010-08-30	9	PEN_Meningitis,COT,TET,DOX	ERS022499
27463_4#146	08B04635	ERR3684170	15A	2008-07-28	69	TET,DOX,CHL
27536_3#116	09B02203	ERR3699479	19A	2009-03-03	10	PEN_Meningitis,COT,TET,DOX
27689_1#123	07B01014	ERR3767450	6A	2007-12-31	63	TET,DOX,CHL	ERS019190
27859_1#151	09B00620	ERR3811126	NA	2009-01-17	NA
28049_1#125	10B00779	ERR3844540	19F	2010-01-25	1	PEN_Meningitis,CFX,ERY,COT,TET,DOX
28048_1#54	09B09894	ERR3844277	15B/15C	2009-09-22	unknown
27859_1#59	08B10181	ERR3811034	22A	2008-12-15	40		ERS020559
28042_1#19	09B08301	ERR3903056	14	2009-08-13	28	PEN_Meningitis,TAX_Meningitis,CFT_Meningitis,CFX,COT
27630_2#160	08B08355	ERR3726065	unknown,19F,22A	2008-10-29	118,16,40	PEN_Meningitis,CFX,ERY,COT,TET,DOX,CHL
28157_1#122	09B04352	ERR3903351	16F,13,NT	2009-05-01	104,134,unknown	TET,DOX
28048_1#66	09B10011	ERR3844289	19F,unknown	2009-09-24	1,28	PEN_Meningitis,CFX,ERY,COT,TET,DOX	ERS021595
27535_1#190	09B00426	ERR3699361	6C	2009-01-12	63	COT,TET,DOX,CHL	ERS020669
27754_1#187	09B05940	ERR3768281	23F	2009-06-15	5	PEN_Meningitis,COT,TET,DOX	ERS021155
27535_1#177	08B10394	ERR3699348	23F,unknown	2008-12-19	20,28	PEN_Meningitis,ERY,CLI,COT,TET,DOX	ERS020577
27689_2#129	08B04558	ERR3767647	18F,21	2008-07-25	565,71	COT,TET,DOX,CHL
27958_1#102	09B07542	ERR3831272	6A	2009-07-25	110
28354_1#62	10B01964	ERR3954842	6B	2010-03-01	87	COT	ERS021984
27463_3#4	09B08701	ERR3683836	19F	2009-08-24	1	PEN_Meningitis,CFX,ERY,TET,DOX
28157_1#88	10B07112	ERR3903317	23F,19F	2010-10-20	14,unknown	PEN_Meningitis,AMO,MER,CFX,ERY,TET,DOX	ERS022638
27689_3#81	08B08533	ERR3767791	34	2008-11-03	45	PEN_Meningitis,COT,TET,DOX
27644_5#26	09B02849	ERR3726118	3,33B,17F	2009-03-20	128,87,unknown	PEN_Meningitis,COT,TET,DOX
27535_1#94	08B10129	ERR3699265	19F,NT	2008-12-12	1,unknown	PEN_Meningitis,CFX,ERY,TET,DOX
27754_1#157	09B06817	ERR3768251	NA	2009-07-07	NA
28354_1#5	10B01273	ERR3954785	6C	2010-02-08	63	TET,DOX	ERS021916
27535_1#57	08B10116	ERR3699228	35A/35C/42	2008-12-12	177	TET,DOX	ERS020555
27754_1#134	09B05709	ERR3768228	19A	2009-06-08	10	PEN_Meningitis,TET,DOX	ERS021139
28048_1#105	09B10308	ERR3844328	15B/15C,NT	2009-10-01	25,unknown
27535_1#136	09B00303	ERR3699307	23F	2009-01-08	20	PEN_Meningitis,ERY,CLI,COT,TET,DOX	ERS020659
28157_3#155	10B01665	ERR3903760	unknown,6A	2010-02-19	28,82	PEN_Meningitis,COT,TET,DOX	ERS021956,ERS021957
27425_7#106	09B01699	ERR3670692	15A	2009-02-19	69	TET,DOX
28157_1#178	09B04617	ERR3903407	19A	2009-05-08	10	PEN_Meningitis,TET,DOX
27425_7#70	08B01751	ERR3670656	9V	2008-04-08	43
28049_1#138	09B13406	ERR3844553	35A/35C/42	2009-12-12	203		ERS021732
27689_4#94	09B03941	ERR3767996	28F,6B	2009-04-21	149,47	PEN_Meningitis,ERY,CLI,COT,TET,DOX
27689_2#32	08B04320	ERR3767550	6A,14,unknown	2008-07-18	180,9,unknown	PEN_Meningitis,TET,DOX	ERS020093
27958_1#119	09B05832	ERR3831289	23F,NT	2009-06-11	5,unknown	PEN_Meningitis,COT,TET,DOX
27463_4#7	08B02450	ERR3684031	NT,14	2008-05-09	42,9	PEN_Meningitis,CFX,COT,TET,DOX	ERS019513
28049_1#146	09B13495	ERR3844561	18F,35A/35C/42,19F	2009-12-15	565,unknown,unknown	COT,TET,DOX
27958_1#165	09B06136	ERR3831335	19A	2009-06-19	10	PEN_Meningitis,TET,DOX	ERS021174
27689_1#95	10B00309	ERR3767422	6C,NT	2010-01-11	63,unknown	TET,DOX	ERS021819
27859_1#5	09B00062	ERR3810980	34	2009-01-02	45	PEN_Meningitis,COT
27463_3#148	08B01943	ERR3683980	unknown,21,3	2008-04-17	128,318,unknown	TET,DOX	ERS019451
27536_3#82	09B00853	ERR3699445	14,NT,23F	2009-01-26	28,unknown,unknown	PEN_Meningitis,TAX_Meningitis,CFT_Meningitis,CFX,COT,TET,DOX,CHL
28157_2#99	09B13028	ERR3903512	19F	2009-12-02	1	PEN_Meningitis,CFX,ERY,COT,TET,DOX
28157_2#52	09B12597	ERR3903465	19A	2009-11-21	10	PEN_Meningitis,TET,DOX
27689_2#112	08B06745	ERR3767630	16F,unknown,NT	2008-09-25	104,28,359	COT
27536_3#16	09B01746	ERR3699379	33B	2009-02-20	87	PEN_Meningitis,COT,TET,DOX
27689_1#178	08B04397	ERR3767505	unknown,unknown	2008-07-21	91,91	ERY,CLI,TET,DOX
27689_3#68	08B10326	ERR3767778	23F,NT	2008-12-18	20,unknown	PEN_Meningitis,ERY,CLI,COT,TET,DOX	ERS020608
28042_1#163	09B09472	ERR3903200	23F,unknown	2009-09-11	14,28	PEN_Meningitis,CFX,ERY,COT,TET,DOX
28048_1#171	09B10678	ERR3844394	23F,10F	2009-10-09	20,30	TET,DOX
27754_1#80	09B06519	ERR3768174	NA	2009-06-29	NA
28157_1#61	10B04976	ERR3903290	6B	2010-06-24	47	PEN_Meningitis,ERY,CLI,COT,TET,DOX	ERS022351
28157_1#141	09B04503	ERR3903370	15B/15C	2009-05-05	unknown		ERS021009
27644_5#24	09B03088	ERR3726116	NA	2009-03-27	NA
27463_4#148	08B04695	ERR3684172	34	2008-07-29	45	PEN_Meningitis,COT	ERS020120
27689_4#63	09B02045	ERR3767965	14,NT	2009-02-27	9,unknown	PEN_Meningitis,TET,DOX
27859_1#154	08B10388	ERR3811129	unknown,23F,19F	2008-12-19	1,20,unknown	PEN_Meningitis,CFX,COT,TET,DOX
27754_1#14	09B04828	ERR3768108	19F	2009-05-14	1	PEN_Meningitis,CFX,ERY,COT,TET,DOX
27535_1#93	09B00162	ERR3699264	3,unknown	2009-01-05	128,28	PEN_Meningitis,CFX,ERY,CLI,COT,TET,DOX	ERS020640,ERS020641
28048_1#17	09B09746	ERR3844241	6B	2009-09-18	37	COT
27859_1#125	08B10715	ERR3811100	13	2008-12-29	127		ERS020602
27689_2#134	08B07089	ERR3767652	NT	2008-10-03	42	PEN_Meningitis,CFX,COT,TET,DOX
28157_2#172	09B13548	ERR3903585	23F	2009-12-17	5	COT,TET,DOX
27536_3#167	09B01557	ERR3699530	16F	2009-02-16	104
28048_1#133	09B10445	ERR3844356	38,NT	2009-10-05	38,unknown	TET,DOX
28048_1#34	09B09844	ERR3844257	23F	2009-09-21	106	TET,DOX,CHL	ERS021436
27425_7#114	09B01878	ERR3670700	19F	2009-02-24	1	PEN_Meningitis,CFX,ERY,COT,TET,DOX	ERS020792
27463_4#122	08B06379	ERR3684146	23F,unknown	2008-09-17	20,28	PEN_Meningitis,CFX,COT,TET,DOX,CHL	ERS022618
27958_1#99	09B05724	ERR3831269	19F,NT	2009-06-08	1,unknown	PEN_Meningitis,CFX,ERY,COT,TET,DOX
27859_1#136	08B10599	ERR3811111	19F	2008-12-25	1	PEN_Meningitis,TAX_Meningitis,TAX_Nonmeningitis,CFT_Meningitis,CFT_Nonmeningitis,CFX,ERY,COT,TET,DOX	ERS020584
28049_1#132	09B13345	ERR3844547	19A,unknown	2009-12-10	10,28	PEN_Meningitis,TET,DOX
27958_1#118	09B07738	ERR3831288	35A/35C/42	2009-07-29	261	TET,DOX
28157_3#93	10B04665	ERR3903698	19A,unknown,unknown	2010-06-10	10150150	PEN_Meningitis,TET,DOX
28049_1#93	09B13011	ERR3844508	6A,NT	2009-12-02	82,unknown	COT,TET,DOX
28354_1#49	10B01660	ERR3954829	19A	2010-02-19	10	PEN_Meningitis,TET,DOX	ERS021954
27536_3#142	09B02209	ERR3699505	19F,35A/35C/42,29	2009-03-03	1,186,unknown	PEN_Meningitis,CFX,ERY,TET,DOX
27536_3#191	09B01473	ERR3699554	3,9L	2009-02-12	128138	ERY,CLI,TET,DOX
27630_2#37	08B08086	ERR3725942	34,unknown	2008-10-23	45,unknown	PEN_Meningitis,COT
27689_4#71	09B01860	ERR3767973	23F,unknown	2009-02-24	20,unknown	PEN_Meningitis,COT,TET,DOX
28048_1#82	09B11447	ERR3844305	19F	2009-10-26	1	PEN_Meningitis,CFX,ERY,TET,DOX
28042_1#151	09B09376	ERR3903188	19F	2009-09-09	84	TET,DOX
27689_2#34	08B03581	ERR3767552	NT,14	2008-06-23	42,9	PEN_Meningitis,ERY,CLI,COT,TET,DOX	ERS019644
27689_1#104	08B02766	ERR3767431	18C,11A,NT	2008-05-22	107,unknown,unknown	TET,DOX
27689_4#192	09B03318	ERR3768094	35A/35C/42,19F,29	2009-04-02	186,unknown,unknown	TET,DOX
27754_1#86	09B06778	ERR3768180	32F,23F,35A/35C/42	2009-07-06	149,188,unknown		ERS021212
27689_4#32	09B01703	ERR3767934	10B	2009-02-19	30	COT	ERS020756
27644_5#182	09B04515	ERR3726274	19F,unknown	2009-05-05	1,unknown	PEN_Meningitis,CFX,ERY,COT,TET,DOX
27689_1#188	08B02774	ERR3767515	34,NT	2008-05-22	45,unknown	PEN_Meningitis,COT	ERS019559
27754_1#104	09B06544	ERR3768198	unknown,NT,19F	2009-06-30	1,60,unknown	TET,DOX	ERS021196
28042_1#115	09B07556	ERR3903152	14	2009-07-25	28	PEN_Meningitis
27859_1#32	09B00066	ERR3811007	6B	2009-01-02	87	COT	ERS020631
28049_1#65	09B12751	ERR3844480	6A	2009-11-25	82	COT,TET,DOX	ERS021668
28354_1#20	10B02993	ERR3954800	19F	2010-04-01	1	PEN_Meningitis,CFX,ERY,TET,DOX
27535_1#50	08B10462	ERR3699221	11A	2008-12-22	73	TET,DOX	ERS020580
28049_1#123	10B00732	ERR3844538	38,20	2010-01-22	38,unknown		ERS021867
27463_3#43	09B00893	ERR3683875	19F	2009-01-26	1	PEN_Meningitis,CFX,ERY,COT,TET,DOX
28157_3#64	10B04043	ERR3903669	10B	2010-05-14	30		ERS022211
27754_1#12	09B04761	ERR3768106	35A/35C/42	2009-05-12	186	TET,DOX	ERS021036
27689_4#11	09B03066	ERR3767913	23A,46,22A	2009-03-26	106,26,40	COT,TET,DOX,CHL
28157_2#129	09B11008	ERR3903542	19A	2009-10-17	10	PEN_Meningitis,TET,DOX
27463_3#166	07B00890	ERR3683998	unknown	2007-12-19	28	PEN_Meningitis,COT,TET,DOX	ERS019178
27425_7#59	10B03755	ERR3670645	14	2010-05-03	28	PEN_Meningitis	ERS022314
28157_2#160	09B13455	ERR3903573	11A,14	2009-12-14	73,9	PEN_Meningitis,COT,TET,DOX	ERS021735
27754_1#129	09B06615	ERR3768223	23F	2009-07-01	20	PEN_Meningitis,ERY,CLI,COT,TET,DOX	ERS021204
28157_1#180	09B04248	ERR3903409	19F	2009-04-28	84	TET,DOX
27463_3#41	09B08513	ERR3683873	19A	2009-08-18	10	PEN_Meningitis,TET,DOX,CHL	ERS021348,ERS021348
27754_1#27	09B05067	ERR3768121	33B	2009-05-20	87	PEN_Meningitis,COT	ERS021067
28048_1#50	09B09882	ERR3844273	23F,19F,14,NT	2009-09-22	20,unknown,unknown,unknown	PEN_Meningitis,COT,TET,DOX
27689_4#163	09B04404	ERR3768065	35A/35C/42,10B,29	2009-05-02	186,30,unknown	COT,TET,DOX
27535_1#95	09B00289	ERR3699266	19F,13	2009-01-08	1,unknown	PEN_Meningitis,CFX,ERY,COT,TET,DOX
28048_1#113	09B10338	ERR3844336	NA	2009-10-01	NA
28048_1#177	09B10759	ERR3844400	14	2009-10-12	28	PEN_Meningitis
28157_2#118	09B10906	ERR3903531	35A/35C/42	2009-10-15	187
27689_1#97	09B09086	ERR3767424	19F	2009-09-01	1	PEN_Meningitis,CFX,ERY,COT,TET,DOX
28048_1#101	09B10277	ERR3844324	23F,unknown,17F	2009-09-30	20,28,unknown	PEN_Meningitis,ERY,CLI,COT,TET,DOX	ERS021459
27689_4#136	09B04642	ERR3768038	6B,NT,13	2009-05-08	37,42,unknown	PEN_Meningitis,COT	ERS021030
27463_4#31	08B05530	ERR3684055	19F	2008-08-25	1	PEN_Meningitis,CFX,ERY,COT,TET,DOX,CHL
27859_1#45	08B10114	ERR3811020	19F	2008-12-12	1	PEN_Meningitis,CFX,ERY,COT,TET,DOX
27536_3#83	09B02165	ERR3699446	unknown,23F,3	2009-03-02	28,5,unknown	PEN_Meningitis,COT,TET,DOX
28049_1#160	10B01071	ERR3844575	19F,35A/35C/42,unknown	2010-02-02	1,173,unknown	PEN_Meningitis,CFX,ERY,TET,DOX	ERS021965
28042_1#5	09B08229	ERR3903042	6C	2009-08-11	63	TET,DOX,CHL
27958_1#90	09B05798	ERR3831260	6B	2009-06-10	37	COT
28157_3#158	10B06358	ERR3903763	34	2010-09-02	45	PEN_Meningitis,COT	ERS022507
27463_3#44	08B00833	ERR3683876	33B,unknown	2008-02-20	87,unknown	PEN_Meningitis,COT,TET,DOX	ERS019276
27463_4#142	08B04693	ERR3684166	20,23F	2008-07-29	172,20	PEN_Meningitis,COT,TET,DOX,CHL
27859_1#74	09B00556	ERR3811049	10B	2009-01-16	30		ERS020677
27754_1#65	09B05185	ERR3768159	15B/15C,NT	2009-05-25	unknown,unknown
27630_2#10	08B08299	ERR3725915	13	2008-10-28	127
27535_1#59	08B10181	ERR3699230	22A	2008-12-15	40		ERS020559
27859_1#90	09B00639	ERR3811065	unknown	2009-01-19	28	PEN_Meningitis,CFX,COT	ERS020687
28157_3#162	10B06502	ERR3903767	6A,NT	2010-09-09	110,unknown
28048_1#56	09B09902	ERR3844279	38	2009-09-22	38	TET,DOX
28049_1#30	10B00058	ERR3844445	15B/15C,unknown	2010-01-02	unknown,265	PEN_Meningitis	ERS021792
27425_7#37	09B05801	ERR3670623	NT	2009-06-10	60	PEN_Meningitis,CFX
27689_3#136	09B00133	ERR3767846	13	2009-01-05	134	TET,DOX
28049_1#38	10B00145	ERR3844453	6B,NT	2010-01-05	47,unknown	PEN_Meningitis,ERY,CLI,COT,TET,DOX
28354_1#103	10B02518	ERR3954883	23F	2010-03-16	24	COT,TET,DOX	ERS022032
27689_2#81	08B04945	ERR3767599	19F	2008-08-06	1	PEN_Meningitis,CFX,ERY,COT,TET,DOX
27463_4#184	08B07084	ERR3684208	unknown	2008-10-03	28	PEN_Meningitis
27463_4#24	08B05889	ERR3684048	19A	2008-09-03	10	PEN_Meningitis,TET,DOX
27535_1#124	09B00297	ERR3699295	23F,6B	2009-01-08	20,37	PEN_Meningitis,ERY,CLI,COT,TET,DOX	ERS020657
27463_4#126	08B06649	ERR3684150	23F	2008-09-23	20	PEN_Meningitis,ERY,CLI,COT,TET,DOX	ERS020394
28042_1#72	09B08729	ERR3903109	13,19A	2009-08-23	134,unknown	TET,DOX	ERS021370
28157_1#83	10B05142	ERR3903312	34	2010-07-01	45	PEN_Meningitis,COT
27689_3#156	09B00800	ERR3767866	6B,unknown,19F	2009-01-23	37,unknown,unknown	COT	ERS020761
28049_1#18	09B13993	ERR3844433	6A,NT	2009-12-28	82,unknown	COT,TET,DOX
27463_3#20	10B02401	ERR3683852	19F,14	2010-03-12	1,28	PEN_Meningitis,CFX,ERY,COT,TET,DOX	ERS022017
27689_2#8	08B05547	ERR3767526	6B,21	2008-08-25	37,71	COT,TET,DOX	ERS020200
27689_2#107	08B04644	ERR3767625	6B	2008-07-28	47	PEN_Meningitis,ERY,CLI,COT,TET,DOX	ERS020117
27958_1#40	09B07022	ERR3831210	19F	2009-07-13	1	PEN_Meningitis,CFX,ERY,COT,TET,DOX	ERS021231
27425_7#77	08B02230	ERR3670663	9V	2008-04-30	6	PEN_Meningitis,CFX,COT	ERS019489
27958_1#123	09B06093	ERR3831293	19F	2009-06-18	1	PEN_Meningitis,CFX,ERY,COT,TET,DOX
27689_2#190	08B05808	ERR3767708	NA	2008-09-01	NA
27536_3#107	09B02770	ERR3699470	19F	2009-03-19	1	PEN_Meningitis,CFX,ERY,TET,DOX
27958_1#33	09B05333	ERR3831203	23F,NT	2009-05-27	20,unknown	PEN_Meningitis,COT,TET,DOX
27689_4#60	09B03746	ERR3767962	19F,23F,unknown	2009-04-15	1,20,66	PEN_Meningitis,CFX,ERY,CLI,COT,TET,DOX
27536_3#21	09B01210	ERR3699384	15B/15C	2009-02-04	unknown		ERS020722
28049_1#34	10B00113	ERR3844449	23F,NT	2010-01-04	5,unknown	COT,TET,DOX	ERS021793
27536_3#115	09B00960	ERR3699478	16F,NT	2009-01-28	104,unknown
27689_1#102	08B02330	ERR3767429	unknown,6B	2008-05-05	118,37	PEN_Meningitis,COT,TET,DOX	ERS019501
27859_1#188	09B00327	ERR3811163	6A	2009-01-09	63	TET,DOX,CHL
28354_1#114	10B02601	ERR3954894	unknown,21	2010-03-18	28,71	PEN_Meningitis,COT,TET,DOX	ERS022046
27689_1#61	09B06934	ERR3767388	35A/35C/42,23F	2009-07-09	186,unknown	TET,DOX
28042_1#39	09B07109	ERR3903076	19A	2009-07-15	10	PEN_Meningitis,TET,DOX
27463_4#86	08B05853	ERR3684110	35A/35C/42,19F	2008-09-01	400,unknown
27958_1#81	09B07349	ERR3831251	15A,34	2009-07-21	69,unknown	TET,DOX
28048_1#126	09B11796	ERR3844349	19F	2009-11-03	1	PEN_Meningitis,CFX,ERY,TET,DOX
27644_5#3	09B03547	ERR3726095	14,23F,9L	2009-04-08	28,unknown,unknown	PEN_Meningitis	ERS020936
28157_3#72	10B04272	ERR3903677	10A	2010-05-24	122	TET,DOX	ERS022253
27754_1#55	09B05253	ERR3768149	23F	2009-05-26	20	PEN_Meningitis,ERY,CLI,COT,TET,DOX
27463_3#27	08B01643	ERR3683859	15B/15C,48	2008-04-02	unknown,317	TET,DOX
27958_1#175	09B06548	ERR3831345	19F	2009-06-30	1	PEN_Meningitis,CFX,ERY,TET,DOX
28354_1#88	10B02291	ERR3954868	34,unknown	2010-03-09	45,unknown	PEN_Meningitis,COT
27689_4#159	09B04721	ERR3768061	19F	2009-05-11	1	PEN_Meningitis,CFX,ERY,COT,TET,DOX
28048_1#136	09B11844	ERR3844359	19F,NT	2009-11-04	1,unknown	PEN_Meningitis,CFX,ERY,TET,DOX	ERS021571
28042_1#24	09B06982	ERR3903061	21,NT	2009-07-11	71,unknown	TET,DOX
28157_2#51	09B09732	ERR3903464	38,NT	2009-09-18	38,unknown	TET,DOX
27644_5#117	09B03445	ERR3726209	9N	2009-04-06	137
27425_7#174	10B04431	ERR3670760	6B	2010-05-31	47	PEN_Meningitis,ERY,CLI,COT,TET,DOX	ERS022281
28048_1#80	09B11446	ERR3844303	unknown,6C	2009-10-26	28,63	PEN_Meningitis,COT,TET,DOX	ERS021546
28157_2#48	09B12572	ERR3903461	19F	2009-11-20	16	PEN_Meningitis,CFX,ERY,COT,TET,DOX,CHL
28157_2#105	09B13072	ERR3903518	19F	2009-12-03	1	PEN_Meningitis,CFX,ERY,COT,TET,DOX
28157_2#161	09B11711	ERR3903574	19F,38,35A/35C/42	2009-11-02	1,38,unknown	PEN_Meningitis,CFX,ERY,COT,TET,DOX
27689_1#101	08B00737	ERR3767428	35A/35C/42,unknown	2008-02-15	154,28	PEN_Meningitis	ERS019265
27689_1#25	08B02089	ERR3767352	unknown,unknown	2008-04-24	150150	TET,DOX
27754_1#155	09B06737	ERR3768249	23F	2009-07-04	20	PEN_Meningitis,COT,TET,DOX	ERS021210
28042_1#114	09B09070	ERR3903151	6B	2009-09-01	37	COT	ERS021390
27689_4#17	09B03277	ERR3767919	19F	2009-04-01	1	PEN_Meningitis,CFX,ERY,COT,TET,DOX	ERS020913
28042_1#50	09B08609	ERR3903087	33B	2009-08-20	87	PEN_Meningitis,COT
27644_5#116	10B05243	ERR3726208	19F,10A,6B	2010-07-06	1,30,47	PEN_Meningitis,CFX,ERY,CLI,COT,TET,DOX,CHL	ERS022472
28157_3#65	10B00089	ERR3903670	19F	2010-01-04	1	PEN_Meningitis,CFX,ERY,COT,TET,DOX
27958_1#152	09B08149	ERR3831322	15B/15C	2009-08-10	unknown		ERS021308,ERS021308
27536_3#79	09B02701	ERR3699442	23F	2009-03-17	20	PEN_Meningitis,ERY,CLI,COT,TET,DOX	ERS020855
27425_7#164	10B04408	ERR3670750	6A,19F,NT	2010-05-31	82,unknown,unknown	COT,TET,DOX	ERS022466
27754_1#150	09B05560	ERR3768244	23F	2009-06-04	20	PEN_Meningitis,COT,TET,DOX
27958_1#1	09B04811	ERR3831171	21	2009-05-13	71	TET,DOX
28042_1#110	09B08964	ERR3903147	19A	2009-08-29	10	PEN_Meningitis,TET,DOX	ERS021385
28157_3#169	10B01955	ERR3903774	15A,NT,19F	2010-03-01	69,unknown,unknown
27425_7#125	09B05082	ERR3670711	NA	2009-05-20	NA
27859_1#145	09B00195	ERR3811120	23F,unknown	2009-01-06	24,unknown	PEN_Meningitis,COT,TET,DOX	ERS020643
27958_1#110	09B07673	ERR3831280	19F	2009-07-28	1	PEN_Meningitis,CFX,ERY,COT,TET,DOX
27859_1#179	08B10556	ERR3811154	18F,6C	2008-12-24	294,63	COT,TET,DOX,CHL
28157_1#129	10B05602	ERR3903358	34,19A	2010-07-22	45,unknown	PEN_Meningitis,COT,CHL	ERS022421
27630_2#74	08B09645	ERR3725979	23F	2008-12-01	24	PEN_Meningitis,COT,TET,DOX
27859_1#16	08B10007	ERR3810991	19F	2008-12-10	1	PEN_Meningitis,CFX,ERY,CLI,COT,TET,DOX	ERS020605
27689_1#171	08B03494	ERR3767498	19F	2008-06-19	1	PEN_Meningitis,CFX,ERY,COT,TET,DOX
28157_2#65	09B09948	ERR3903478	19F,15A	2009-09-23	1,unknown	PEN_Meningitis,CFX,ERY,TET,DOX
27535_1#126	09B00372	ERR3699297	19F	2009-01-12	1	PEN_Meningitis,CFX,ERY,COT,TET,DOX
28049_1#185	09B13755	ERR3844600	NA	2009-12-22	NA		ERS021880
28157_1#97	10B05372	ERR3903326	6A,23F,unknown	2010-07-12	110,20,618	PEN_Meningitis,COT,TET,DOX
28157_1#130	09B04205	ERR3903359	NA	2009-04-27	NA
27463_4#107	08B04427	ERR3684131	NA	2008-07-22	NA
27689_4#149	09B03016	ERR3768051	9L	2009-03-25	138
28157_2#157	09B11605	ERR3903570	19F	2009-10-29	1	PEN_Meningitis,CFX,ERY,COT,TET,DOX	ERS021557
27859_1#22	08B10227	ERR3810997	19F	2008-12-16	1	PEN_Meningitis,CFX,ERY,TET,DOX
27463_3#165	08B02334	ERR3683997	13	2008-05-05	127
27536_3#189	09B02095	ERR3699552	6B,NT,10B	2009-03-02	37,unknown,unknown	COT
27644_5#74	09B01260	ERR3726166	19F	2009-02-05	1	PEN_Meningitis,CFX,ERY,COT,TET,DOX	ERS020726
27754_1#62	09B06686	ERR3768156	15A	2009-07-03	69	TET,DOX
28157_1#67	10B04995	ERR3903296	23B	2010-06-25	151		ERS022354
27754_1#99	09B05426	ERR3768193	14	2009-06-01	9	PEN_Meningitis,TET,DOX
27463_3#146	08B01005	ERR3683978	28F	2008-02-29	149	TET,DOX	ERS019304
27535_1#46	09B00067	ERR3699217	6B,unknown,23F	2009-01-02	87,unknown,unknown	COT,TET,DOX	ERS020632
28157_1#52	10B06891	ERR3903281	19A,6A	2010-10-05	10,82	PEN_Meningitis,COT,TET,DOX	ERS022598
27958_1#172	09B08303	ERR3831342	unknown,22F,14,18C	2009-08-13	107,215,9,unknown	PEN_Meningitis,TET,DOX
28354_1#54	10B03150	ERR3954834	33B	2010-04-07	87	PEN_Meningitis,COT,TET,DOX	ERS022099
28157_1#164	09B04614	ERR3903393	19F	2009-05-08	1	ERY,COT,TET,DOX
27535_1#62	09B00336	ERR3699233	14,NT	2009-01-09	28,unknown	PEN_Meningitis,TAX_Meningitis,CFT_Meningitis,CFX,COT
27859_1#174	08B10787	ERR3811149	19A	2008-12-31	10	PEN_Meningitis,COT,TET,DOX
27463_3#52	08B01227	ERR3683884	6B	2008-03-12	37	COT	ERS019336
27644_5#107	09B03200	ERR3726199	13	2009-03-30	134	TET,DOX
27689_4#168	09B03302	ERR3768070	NA	2009-04-02	NA
28157_1#55	10B04839	ERR3903284	11A,unknown	2010-06-18	73,unknown	TET,DOX	ERS022341
27754_1#142	09B05712	ERR3768236	19F	2009-06-08	1	PEN_Meningitis,CFX,ERY,TET,DOX
27689_4#22	09B01698	ERR3767924	23B	2009-02-19	151
28157_3#118	10B01028	ERR3903723	19F,15A	2010-02-01	1,69	PEN_Meningitis,CFX,ERY,COT,TET,DOX	ERS021890
27536_3#59	09B01076	ERR3699422	15A	2009-01-30	69	TET,DOX
27463_4#92	08B05938	ERR3684116	23F,33C	2008-09-04	106165	TET,DOX
27859_1#23	08B10432	ERR3810998	7F	2008-12-22	32	TET,DOX
28157_3#90	10B00412	ERR3903695	19F	2010-01-13	1	PEN_Meningitis,CFX,ERY,COT,TET,DOX
27689_3#187	09B00757	ERR3767897	23F	2009-01-22	20	PEN_Meningitis,ERY,CLI,COT,TET,DOX
28042_1#68	09B08696	ERR3903105	19A	2009-08-24	10	PEN_Meningitis,TET,DOX	ERS022656
27644_5#162	09B03817	ERR3726254	38	2009-04-17	38	TET,DOX
27754_1#190	09B06885	ERR3768284	34,NT	2009-07-08	45,unknown	PEN_Meningitis,COT
28157_3#20	10B03274	ERR3903625	6B,NT	2010-04-13	23,unknown	PEN_Meningitis,TAX_Meningitis,CFX,ERY,CLI,COT,TET,DOX	ERS022126
27536_3#5	09B00892	ERR3699368	46,6B,NT	2009-01-25	26,unknown,unknown	ERY,CLI,COT,TET,DOX,CHL
28049_1#97	09B13066	ERR3844512	23F	2009-12-03	24	PEN_Meningitis,COT,TET,DOX
27463_4#6	08B05317	ERR3684030	unknown,22A,23F	2008-08-18	28,40,unknown	PEN_Meningitis,TET,DOX	ERS020180
27689_1#13	08B01805	ERR3767340	NT,14	2008-04-10	42,9	PEN_Meningitis,CFX,TET,DOX	ERS019426
27689_2#87	08B05350	ERR3767605	19F	2008-08-19	1	PEN_Meningitis,CFX,ERY,COT,TET,DOX	ERS020183
27689_2#5	08B04305	ERR3767523	15B/15C	2008-07-18	unknown
27630_2#38	08B08393	ERR3725943	9V	2008-10-30	6	PEN_Meningitis,CFX,COT,TET,DOX
27630_2#184	08B09818	ERR3726089	19F	2008-12-04	1	PEN_Meningitis,CFX,ERY,COT,TET,DOX
27958_1#68	09B05708	ERR3831238	19F,unknown	2009-06-08	1,unknown	PEN_Meningitis,CFX,ERY,COT,TET,DOX
28157_2#4	09B12186	ERR3903417	19F	2009-11-12	1	PEN_Meningitis,CFX,ERY,COT,TET,DOX	ERS021618
28157_1#123	10B05564	ERR3903352	10A	2010-07-20	122	TET,DOX	ERS022416
28157_1#165	10B06048	ERR3903394	6B,19F	2010-08-16	47,unknown	PEN_Meningitis,ERY,CLI,COT,TET,DOX	ERS022461
27425_7#155	09B02899	ERR3670741	23F,NT	2009-03-23	20,unknown	ERY,CLI,COT,TET,DOX
27536_3#38	09B01762	ERR3699401	33B	2009-02-20	87	PEN_Meningitis,COT	ERS020781
27644_5#122	10B05519	ERR3726214	19F,10A,6B	2010-07-19	1,30,47	PEN_Meningitis,CFX,ERY,CLI,COT,TET,DOX,CHL	ERS022411,ERS022412
27535_1#174	09B00317	ERR3699345	19F	2009-01-08	1	PEN_Meningitis,CFX,ERY,COT,TET,DOX
28157_2#188	09B13690	ERR3903601	19F,34	2009-12-21	1,45	PEN_Meningitis,CFX,ERY,COT,TET,DOX
28157_1#40	10B06869	ERR3903269	19F	2010-10-04	1	PEN_Meningitis,CFX,ERY,COT,TET,DOX	ERS022591
28049_1#129	10B00805	ERR3844544	13	2010-01-25	127	TET,DOX
27425_7#163	08B09849	ERR3670749	14,19F	2008-12-04	28,84	PEN_Meningitis,TET,DOX	ERS020543
28049_1#173	09B13641	ERR3844588	6B	2009-12-19	23	PEN_Meningitis,TAX_Meningitis,CFX,ERY,CLI,COT,TET,DOX
27859_1#85	08B10263	ERR3811060	11A	2008-12-17	73	TET,DOX
28049_1#169	09B13610	ERR3844584	6A	2009-12-18	166	TET,DOX	ERS021750
27536_3#145	09B01435	ERR3699508	19F	2009-02-11	1	PEN_Meningitis,CFX,ERY,COT,TET,DOX	ERS020735
27859_1#11	09B00063	ERR3810986	34,NT	2009-01-02	45,unknown	PEN_Meningitis,ERY,CLI,COT
28157_1#107	09B04272	ERR3903336	35A/35C/42,19F	2009-04-29	45,unknown	TET,DOX
27689_3#183	09B01109	ERR3767893	19F	2009-02-02	1	PEN_Meningitis,CFX,ERY,COT,TET,DOX
27689_4#97	09B02200	ERR3767999	18C	2009-03-03	107	TET,DOX	ERS020818
28042_1#127	09B07643	ERR3903164	unknown	2009-07-28	28	PEN_Meningitis,CFX,COT	ERS021362
27689_4#144	09B04610	ERR3768046	unknown	2009-05-08	118	PEN_Meningitis,COT,TET,DOX
28157_3#13	09B13872	ERR3903618	15A	2009-12-24	69
28042_1#81	09B07297	ERR3903118	6B	2009-07-20	23	PEN_Meningitis,TAX_Meningitis,CFX,ERY,CLI,COT,TET,DOX,CHL
27689_1#50	09B10386	ERR3767377	34,14	2009-10-02	167,9	PEN_Meningitis,TET,DOX
27859_1#15	08B10513	ERR3810990	19F	2008-12-23	1	PEN_Meningitis,CFX,ERY,COT,TET,DOX	ERS020611
27535_1#131	08B10384	ERR3699302	6A	2008-12-19	166	TET,DOX	ERS020573
27689_4#67	09B01496	ERR3767969	23F	2009-02-13	14	PEN_Meningitis,CFX,ERY,COT,TET,DOX
28157_3#5	09B13819	ERR3903610	10B,19F	2009-12-23	30,unknown
27958_1#136	09B07958	ERR3831306	16F,10X	2009-08-04	158293
27958_1#103	09B06002	ERR3831273	19F	2009-06-16	1	PEN_Meningitis,CFX,ERY,TET,DOX
28354_1#79	10B02152	ERR3954859	19A	2010-03-05	10	PEN_Meningitis,TET,DOX	ERS022002
28157_3#51	09B14127	ERR3903656	19F	2009-12-31	1	PEN_Meningitis,CFX,ERY,COT,TET,DOX	ERS021786
27535_1#1	08B10088	ERR3699172	19F,unknown	2008-12-12	1,60	PEN_Meningitis,CFX,ERY,TET,DOX
27644_5#125	09B03728	ERR3726217	19F,unknown	2009-04-15	1,66	PEN_Meningitis,CFX,ERY,COT,TET,DOX
27958_1#147	09B06760	ERR3831317	NA	2009-07-06	NA
28049_1#135	10B00856	ERR3844550	23F	2010-01-26	20	PEN_Meningitis,ERY,CLI,COT,TET,DOX	ERS021873
28049_1#105	09B13148	ERR3844520	19A,34	2009-12-05	10,45	PEN_Meningitis,COT,TET,DOX	ERS021707
28157_1#114	09B04283	ERR3903343	15B/15C	2009-04-29	25		ERS020988
27689_3#80	08B10399	ERR3767790	19F,10B	2008-12-19	1,30	PEN_Meningitis,CFX,ERY,TET,DOX
28157_2#107	09B13075	ERR3903520	19F	2009-12-03	1	PEN_Meningitis,CFX,ERY,COT,TET,DOX
28157_3#54	10B03856	ERR3903659	19F,34	2010-05-06	16,45	PEN_Meningitis,CFX,ERY,COT,TET,DOX,CHL	ERS022464,ERS022465
28157_3#98	10B00575	ERR3903703	6A	2010-01-18	110		ERS021850
27689_3#157	09B00911	ERR3767867	6B,NT	2009-01-27	47,unknown	PEN_Meningitis,ERY,CLI,COT,TET,DOX
27536_3#163	09B01992	ERR3699526	19F,NT	2009-02-27	1,unknown	PEN_Meningitis,CFX,ERY,TET,DOX
28157_2#54	09B12627	ERR3903467	19F	2009-11-23	1	PEN_Meningitis,CFX,ERY,COT,TET,DOX
28157_3#82	10B00317	ERR3903687	23F	2010-01-11	14	PEN_Meningitis,CFX,ERY,COT,TET,DOX
28157_3#14	10B03230	ERR3903619	23F,unknown	2010-04-12	24292	PEN_Meningitis,CFX,COT,TET,DOX
27689_3#33	08B10212	ERR3767743	6B	2008-12-16	23	PEN_Meningitis,TAX_Meningitis,CFX,ERY,CLI,COT,TET,DOX
27630_2#55	08B07548	ERR3725960	23F,NT	2008-10-13	20,unknown	PEN_Meningitis,ERY,CLI,COT,TET,DOX
28157_3#127	10B01244	ERR3903732	6B,19F	2010-02-08	37,unknown	COT
28354_1#44	10B03105	ERR3954824	19F	2010-04-06	1	PEN_Meningitis,CFX,ERY,TET,DOX	ERS022271
27463_4#75	08B03850	ERR3684099	23F	2008-07-02	20	PEN_Meningitis,COT,TET,DOX	ERS020128
27630_2#100	08B09659	ERR3726005	19F	2008-12-01	1	PEN_Meningitis,CFX,ERY,TET,DOX,CHL	ERS020528,ERS020528
28049_1#60	10B00223	ERR3844475	19F,unknown	2010-01-07	1,28	PEN_Meningitis,TAX_Meningitis,TAX_Nonmeningitis,CFT_Meningitis,CFX,ERY,TET,DOX
27630_2#81	08B07667	ERR3725986	unknown	2008-10-15	28	PEN_Meningitis,TET,DOX	ERS020355
27958_1#121	09B06010	ERR3831291	19A	2009-06-16	10	PEN_Meningitis,TET,DOX	ERS021162
27463_3#137	08B03007	ERR3683969	32F	2008-06-02	149		ERS019580
27463_4#171	08B06608	ERR3684195	23B,9V	2008-09-22	151,6	COT
27463_3#48	08B00441	ERR3683880	14	2008-01-29	28	PEN_Meningitis	ERS019223
28157_1#116	09B04335	ERR3903345	19F,23F	2009-04-30	1,24	PEN_Meningitis,CFX,ERY,COT,TET,DOX
28157_3#99	10B04742	ERR3903704	19B,6A	2010-06-14	174,23	PEN_Meningitis,TAX_Meningitis,CFX,ERY,CLI,COT,TET,DOX	ERS022323
27630_2#1	08B07086	ERR3725906	23F	2008-10-03	20	PEN_Meningitis,COT,TET,DOX
27536_3#20	09B02105	ERR3699383	6B	2009-03-02	47	PEN_Meningitis,ERY,CLI,COT,TET,DOX
28042_1#15	09B08272	ERR3903052	35A/35C/42	2009-08-12	177	TET,DOX
27644_5#59	09B03105	ERR3726151	23F	2009-03-27	20	PEN_Meningitis,ERY,CLI,COT,TET,DOX
27536_3#94	09B01017	ERR3699457	19F,23F,unknown	2009-01-29	1,20,42	PEN_Meningitis,CFX,ERY,CLI,COT,TET,DOX
28042_1#16	09B06965	ERR3903053	19A,NT	2009-07-10	10,unknown	PEN_Meningitis,ERY,CLI,TET,DOX	ERS021228
28042_1#183	09B08064	ERR3903220	6C	2009-08-06	63	ERY,CLI,TET,DOX
27425_7#63	08B07087	ERR3670649	19F,18C	2008-10-03	1107	PEN_Meningitis,CFX,ERY,COT,TET,DOX
27958_1#141	09B05952	ERR3831311	9L	2009-06-15	138
28048_1#41	09B11095	ERR3844264	23F	2009-10-17	14	PEN_Meningitis,CFX,ERY,TET,DOX	ERS021519
27536_3#36	09B01676	ERR3699399	19F	2009-02-19	1	PEN_Meningitis,CFX,ERY,COT,TET,DOX
27425_7#23	10B03354	ERR3670609	5,NT	2010-04-16	8,unknown	ERY,CLI	ERS022133
27463_4#9	08B04612	ERR3684033	23F,6A,unknown	2008-07-28	106,63,unknown	TET,DOX,CHL
27463_4#25	08B02884	ERR3684049	23F	2008-05-27	20	PEN_Meningitis,ERY,CLI,COT,TET,DOX	ERS019568
28049_1#64	10B00263	ERR3844479	6B,NT	2010-01-08	37,unknown	PEN_Meningitis,ERY,CLI
28157_3#18	10B03238	ERR3903623	23B	2010-04-12	151		ERS022119
28048_1#150	09B11936	ERR3844373	14	2009-11-06	28	PEN_Meningitis	ERS021590
27644_5#131	09B03743	ERR3726223	NA	2009-04-15	NA
28042_1#106	09B08954	ERR3903143	31,23F	2009-08-29	57,unknown	TET,DOX
28157_2#3	09B08744	ERR3903416	6B,NT	2009-08-25	47,unknown	PEN_Meningitis,ERY,CLI,COT,TET,DOX
27536_3#22	09B02043	ERR3699385	14	2009-02-27	9	PEN_Meningitis,COT,TET,DOX	ERS020807
28048_1#149	09B10519	ERR3844372	34	2009-10-06	45	PEN_Meningitis,COT
27754_1#72	09B06585	ERR3768166	23F	2009-07-01	20	PEN_Meningitis,COT,TET,DOX
28354_1#118	10B02633	ERR3954898	23F	2010-03-19	20	PEN_Meningitis,ERY,CLI,COT,TET,DOX
27689_2#16	08B04310	ERR3767534	23F,19F	2008-07-18	20,unknown	PEN_Meningitis,ERY,CLI,COT,TET,DOX
28042_1#35	09B07079	ERR3903072	14,NT	2009-07-14	28,unknown	PEN_Meningitis,ERY,TET,DOX	ERS021237
27754_1#123	09B06328	ERR3768217	19F,unknown	2009-06-25	1,66	PEN_Meningitis,CFX,ERY,TET,DOX
27689_3#30	08B07675	ERR3767740	6A,NT	2008-10-15	180,unknown	PEN_Meningitis,TET,DOX	ERS020359
27958_1#45	09B05214	ERR3831215	19F	2009-05-25	84	TET,DOX	ERS021082
27630_2#171	08B08583	ERR3726076	15B/15C	2008-11-04	unknown
27463_3#123	08B02077	ERR3683955	4	2008-04-23	130		ERS019470
27536_3#153	09B01991	ERR3699516	19F	2009-02-27	1	PEN_Meningitis,CFX,ERY,TET,DOX	ERS020804
28157_1#9	10B06345	ERR3903238	19A	2010-08-31	10	PEN_Meningitis,TET,DOX	ERS022505
28354_1#28	10B03019	ERR3954808	15A,19F	2010-04-02	69,unknown		ERS022082
27463_3#29	08B02061	ERR3683861	15A	2008-04-21	69		ERS019467
28042_1#180	09B09589	ERR3903217	3	2009-09-15	128	TET,DOX,CHL
28042_1#141	09B09294	ERR3903178	10F	2009-09-07	30		ERS021404
27463_4#106	08B06170	ERR3684130	19F	2008-09-11	1	PEN_Meningitis,CFX,ERY,TET,DOX
28048_1#6	09B10913	ERR3844230	19F	2009-10-15	1	PEN_Meningitis,CFX,ERY,COT,TET,DOX	ERS021490
27644_5#77	09B03112	ERR3726169	9N	2009-03-27	137
27689_3#84	08B10512	ERR3767794	46	2008-12-23	26	ERY,CLI,COT,TET,DOX,CHL	ERS020610
27535_1#8	08B10400	ERR3699179	19F	2008-12-19	16	PEN_Meningitis,CFX,ERY,COT,TET,DOX,CHL
28048_1#187	09B12132	ERR3844410	15B/15C,19A	2009-11-11	unknown,unknown		ERS021610
27425_7#96	08B05283	ERR3670682	14,NT	2008-08-18	9,unknown	PEN_Meningitis,TET,DOX
27754_1#138	09B06048	ERR3768232	6A,unknown	2009-06-17	166292	PEN_Meningitis,CFX,COT,TET,DOX,CHL
27754_1#51	09B05099	ERR3768145	NT,34	2009-05-21	60,unknown	PEN_Meningitis,CFX
27689_1#3	08B06604	ERR3767330	14,23A	2008-09-22	9,unknown	PEN_Meningitis,COT,TET,DOX
27754_1#106	09B06610	ERR3768200	15B/15C,NT	2009-07-01	unknown,unknown		ERS021203
27754_1#45	09B05315	ERR3768139	6A,19F	2009-05-27	63,unknown	TET,DOX
27859_1#164	09B00046	ERR3811139	unknown,15B/15C	2009-01-02	28,unknown	PEN_Meningitis,COT,TET,DOX
27425_7#100	09B09151	ERR3670686	10X,34,33F	2009-09-03	293,45,unknown	PEN_Meningitis,COT,CHL
27536_3#40	09B01864	ERR3699403	unknown	2009-02-24	66	COT,TET,DOX
27689_1#110	08B03179	ERR3767437	20,23A	2008-06-09	172,5	PEN_Meningitis,COT	ERS020100
27535_1#133	08B10468	ERR3699304	6C,8	2008-12-22	63,unknown	TET,DOX
27463_3#67	10B04222	ERR3683899	10A	2010-05-21	30	TET,DOX,CHL	ERS022250
28157_1#126	09B04492	ERR3903355	34,35A/35C/42	2009-05-05	167,unknown
27536_3#104	09B00959	ERR3699467	16F	2009-01-28	104
27630_2#150	08B09287	ERR3726055	10B,unknown	2008-11-20	30,42	PEN_Meningitis,COT,TET,DOX
27689_3#104	08B10696	ERR3767814	23F	2008-12-29	20	PEN_Meningitis,COT,TET,DOX
28049_1#116	09B13215	ERR3844531	23F	2009-12-07	20	PEN_Meningitis,COT,TET,DOX
28048_1#155	09B10530	ERR3844378	15A	2009-10-06	69	TET,DOX
28042_1#175	09B09569	ERR3903212	35A/35C/42,23F	2009-09-15	186,5	PEN_Meningitis,COT,TET,DOX
28157_2#115	09B13102	ERR3903528	19F	2009-12-04	1	PEN_Meningitis,CFX,ERY,COT,TET,DOX
27463_4#164	08B05018	ERR3684188	10B,11A	2008-08-08	30,73	COT
27644_5#159	09B02167	ERR3726251	6B,NT	2009-03-02	263,42	PEN_Meningitis,CFX,COT,TET,DOX
27689_1#179	08B02731	ERR3767506	23F	2008-05-21	24	COT,TET,DOX	ERS019554
27689_4#139	09B02521	ERR3768041	19F	2009-03-11	1	PEN_Meningitis,CFX,ERY,COT,TET,DOX
27859_1#144	08B10386	ERR3811119	19F,6B	2008-12-19	1,37	PEN_Meningitis,CFX,ERY,COT,TET,DOX	ERS020574
28157_2#126	09B13205	ERR3903539	34	2009-12-07	45	PEN_Meningitis,COT
27689_3#11	08B10010	ERR3767721	23F	2008-12-10	20	TET,DOX
27689_4#103	09B02707	ERR3768005	23F	2009-03-17	20	PEN_Meningitis,COT,TET,DOX
27536_3#175	09B02007	ERR3699538	14,NT	2009-02-27	28,unknown	PEN_Meningitis,TAX_Meningitis,CFT_Meningitis,CFX,COT
27535_1#152	09B00620	ERR3699323	NA	2009-01-17	NA
27536_3#70	09B00823	ERR3699433	23F	2009-01-24	20	PEN_Meningitis,ERY,CLI,COT,TET,DOX
28049_1#181	09B13720	ERR3844596	23A	2009-12-21	5	PEN_Meningitis,COT	ERS021760
27463_4#178	08B05033	ERR3684202	unknown,23F	2008-08-08	265,unknown	PEN_Meningitis	ERS020149,ERS020149
27425_7#1	10B02093	ERR3670587	14	2010-03-04	9	PEN_Meningitis,COT,TET,DOX	ERS022662
27630_2#104	08B09171	ERR3726009	23F	2008-11-19	24	COT,TET,DOX	ERS020489
27644_5#12	09B03148	ERR3726104	19F	2009-03-28	1	PEN_Meningitis,CFX,ERY,COT,TET,DOX
27958_1#107	09B05592	ERR3831277	6B	2009-06-04	23	PEN_Meningitis,TAX_Meningitis,CFX,ERY,CLI,COT,TET,DOX	ERS021125
28354_1#55	10B01794	ERR3954835	unknown,6C	2010-02-24	28,82	PEN_Meningitis,COT,TET,DOX
27754_1#139	09B06734	ERR3768233	13,23F,unknown	2009-07-04	127,20,60	PEN_Meningitis,ERY,CLI,COT,TET,DOX
27630_2#49	08B09479	ERR3725954	35A/35C/42	2008-11-26	283
27689_1#141	08B03459	ERR3767468	14	2008-06-18	9	PEN_Meningitis,TET,DOX	ERS019628
27630_2#161	08B09560	ERR3726066	23F	2008-11-27	20	TET,DOX
28157_1#183	10B06111	ERR3903412	unknown,14,23B	2010-08-19	151,9,unknown	PEN_Meningitis,COT,TET,DOX	ERS022490
27689_3#102	08B10535	ERR3767812	unknown	2008-12-24	28	PEN_Meningitis,COT
28157_2#135	09B11209	ERR3903548	19F	2009-10-21	1	PEN_Meningitis,AMO,MER,CFX,ERY,TET,DOX
28049_1#112	09B13201	ERR3844527	23A,unknown	2009-12-07	5,unknown	PEN_Meningitis,COT	ERS021711
27689_3#155	08B09650	ERR3767865	unknown	2008-12-01	28	PEN_Meningitis,COT,TET,DOX
28157_2#9	09B08891	ERR3903422	15B/15C,NT	2009-08-27	unknown,unknown
27859_1#118	09B00655	ERR3811093	14	2009-01-19	28	PEN_Meningitis	ERS020689
27535_1#16	08B10513	ERR3699187	19F	2008-12-23	1	PEN_Meningitis,CFX,ERY,COT,TET,DOX	ERS020611
27536_3#57	09B01005	ERR3699420	35A/35C/42	2009-01-28	154
27689_2#4	08B05747	ERR3767522	19F	2008-08-29	1	PEN_Meningitis,CFX,ERY,COT,TET,DOX	ERS020300
27859_1#175	09B00414	ERR3811150	35A/35C/42	2009-01-12	177	TET,DOX
27463_3#88	08B01125	ERR3683920	35A/35C/42	2008-03-06	187	ERY,CLI,TET,DOX,CHL	ERS019320
27536_3#6	09B02012	ERR3699369	14,NT	2009-02-27	28,unknown	PEN_Meningitis
27425_7#7	08B03290	ERR3670593	6B	2008-06-12	37	COT,TET,DOX
27463_3#107	08B02592	ERR3683939	11A	2008-05-15	73	COT,TET,DOX	ERS019537
27689_2#90	08B06654	ERR3767608	23B	2008-09-23	151
27463_3#89	08B01592	ERR3683921	28F,unknown,NT	2008-03-31	149,unknown,unknown	TET,DOX	ERS019399
27689_4#76	09B03823	ERR3767978	14	2009-04-17	28	PEN_Meningitis,TAX_Meningitis,CFT_Meningitis,CFX,COT	ERS020955
27689_2#158	08B04613	ERR3767676	40,NT	2008-07-28	91,unknown
28157_2#2	09B12174	ERR3903415	19F	2009-11-12	1	PEN_Meningitis,CFX,ERY,COT,TET,DOX
27463_3#28	10B07040	ERR3683860	19F,14	2010-10-14	1,28	PEN_Meningitis,CFX,ERY,TET,DOX	ERS022629,ERS022630
28157_1#74	10B05076	ERR3903303	6B	2010-06-29	47	PEN_Meningitis,ERY,CLI,COT,TET,DOX	ERS022360
28042_1#147	09B09357	ERR3903184	14	2009-09-08	28	PEN_Meningitis,TET,DOX	ERS021413
28354_1#111	10B02591	ERR3954891	23F	2010-03-18	20	PEN_Meningitis,COT,TET,DOX	ERS022040
27425_7#166	10B06926	ERR3670752	14,NT	2010-10-07	9,unknown	PEN_Meningitis,COT,TET,DOX,CHL	ERS022670
28157_2#108	09B10669	ERR3903521	15B/15C	2009-10-09	unknown
27689_2#14	08B03864	ERR3767532	23F,34,14	2008-07-02	20,45,9	PEN_Meningitis,ERY,CLI,COT,TET,DOX	ERS019669
27689_4#126	09B04550	ERR3768028	6B	2009-05-06	47	PEN_Meningitis,ERY,CLI,COT,TET,DOX
27754_1#11	09B05743	ERR3768105	23F	2009-06-09	20	PEN_Meningitis,COT,TET,DOX
27536_3#173	09B01892	ERR3699536	23F,NT	2009-02-24	20,unknown	TET,DOX
27689_2#77	08B04904	ERR3767595	14	2008-08-05	28	PEN_Meningitis
27754_1#131	09B06795	ERR3768225	14	2009-07-06	9	PEN_Meningitis,TET,DOX
27958_1#108	09B07671	ERR3831278	19F,unknown,23F	2009-07-28	1,20,unknown	PEN_Meningitis,CFX,ERY,COT,TET,DOX
27536_3#28	09B01757	ERR3699391	unknown,33B,unknown	2009-02-20	73,87,73	COT	ERS020771
28354_1#53	10B01720	ERR3954833	6A,unknown	2010-02-22	166,unknown	TET,DOX	ERS021960
27463_3#54	08B01678	ERR3683886	23F	2008-04-03	20	PEN_Meningitis,COT,TET,DOX	ERS019411
27689_4#25	09B03429	ERR3767927	19F,23F	2009-04-06	1,20	PEN_Meningitis,CFX,ERY,COT,TET,DOX
27859_1#99	08B09907	ERR3811074	15B/15C	2008-12-08	unknown
28157_3#124	10B01134	ERR3903729	19F,14	2010-02-04	1,28	PEN_Meningitis,TAX_Meningitis,CFT_Meningitis,CFX,ERY,COT,TET,DOX
27463_4#97	08B04041	ERR3684121	19F,unknown,10B	2008-07-10	1,28,unknown	PEN_Meningitis,CFX,ERY,COT,TET,DOX
28157_2#35	09B09390	ERR3903448	19F	2009-09-09	1	PEN_Meningitis,CFX,ERY,COT,TET,DOX
27859_1#153	09B00664	ERR3811128	19F	2009-01-20	1	PEN_Meningitis,CFX,ERY,TET,DOX
28048_1#102	09B11720	ERR3844325	23F,NT	2009-11-02	20,unknown	PEN_Meningitis,ERY,CLI,COT,TET,DOX
27859_1#130	09B00656	ERR3811105	NA	2009-01-19	NA
27689_4#127	09B02741	ERR3768029	19F	2009-03-18	1	PEN_Meningitis,CFX,ERY,COT,TET,DOX
27754_1#81	09B05416	ERR3768175	6B	2009-05-30	37	COT
27754_1#125	09B06447	ERR3768219	6A	2009-06-27	82	COT,TET,DOX	ERS021191
28157_1#153	10B05883	ERR3903382	19A,NT	2010-08-06	10,unknown	PEN_Meningitis,ERY,TET,DOX	ERS022440
27859_1#17	08B10572	ERR3810992	NA	2008-12-24	NA
27754_1#18	09B05066	ERR3768112	28F,unknown	2009-05-20	87,unknown	PEN_Meningitis,COT	ERS021066
28157_2#85	09B12915	ERR3903498	39X,NT	2009-11-30	319,unknown		ERS021673
27463_3#22	10B01316	ERR3683854	23A	2010-02-09	106	ERY,CLI,COT,TET,DOX,CHL	ERS021920
27463_4#119	08B04194	ERR3684143	23F,NT	2008-07-15	106,unknown	TET,DOX,CHL	ERS019726
27535_1#121	08B10464	ERR3699292	19F,6B,NT	2008-12-22	1,47,60	PEN_Meningitis,CFX,ERY,CLI,COT,TET,DOX
27689_1#81	10B06188	ERR3767408	6A,21	2010-08-23	110,unknown		ERS022494
27958_1#32	09B06994	ERR3831202	23F,38	2009-07-13	20,38	PEN_Meningitis,ERY,CLI,COT,TET,DOX
27689_4#13	09B03127	ERR3767915	19A,6C,19F	2009-03-27	10,63,84	PEN_Meningitis,COT,TET,DOX
27689_2#143	08B05081	ERR3767661	34	2008-08-11	45	PEN_Meningitis,COT	ERS020151,ERS020151
27689_4#51	09B03908	ERR3767953	6B,NT	2009-04-20	47,unknown	PEN_Meningitis,ERY,CLI,COT,TET,DOX	ERS020962
27689_3#25	08B10018	ERR3767735	23F,13	2008-12-10	20,unknown	TET,DOX
27630_2#4	08B08596	ERR3725909	10B	2008-11-05	30	TET,DOX
27754_1#94	09B06542	ERR3768188	6B,NT	2009-06-30	47,unknown	PEN_Meningitis,ERY,CLI,COT,TET,DOX
28157_2#149	09B11511	ERR3903562	15A	2009-10-27	69
27463_3#119	08B01672	ERR3683951	19F,10A	2008-04-03	1122	ERY,COT,TET,DOX	ERS019408
28157_1#31	10B04583	ERR3903260	15A	2010-06-07	69		ERS022302
27689_3#186	08B09684	ERR3767896	NA	2008-12-01	NA
27689_1#8	07B01006	ERR3767335	23A	2007-12-28	5	PEN_Meningitis,ERY,CLI,COT,TET,DOX	ERS019188
27689_1#83	09B05806	ERR3767410	19F	2009-06-10	1	PEN_Meningitis,CFX,ERY,CLI,COT,TET,DOX	ERS021147
28157_3#184	10B07130	ERR3903789	23F,NT	2010-10-21	20,unknown	PEN_Meningitis,COT,TET,DOX
27536_3#23	09B01306	ERR3699386	NA	2009-02-07	NA
27754_1#23	09B04765	ERR3768117	22A	2009-05-12	40		ERS021037
27958_1#143	09B06117	ERR3831313	21	2009-06-19	71	TET,DOX	ERS021298,ERS021298
28157_1#36	10B04705	ERR3903265	6C,NT	2010-06-11	82,unknown	TET,DOX	ERS022317
27689_2#101	08B04722	ERR3767619	6A	2008-07-30	180	PEN_Meningitis,TET,DOX
27689_4#73	09B01976	ERR3767975	6A	2009-02-26	110
28042_1#181	09B08063	ERR3903218	14,NT	2009-08-06	28,unknown	PEN_Meningitis,TET,DOX	ERS021300,ERS021300
27535_1#157	08B10605	ERR3699328	23F	2008-12-25	20	PEN_Meningitis,ERY,CLI,COT,TET,DOX	ERS020585
27689_2#59	08B03888	ERR3767577	19A,37	2008-07-03	10,unknown	PEN_Meningitis,TET,DOX
28049_1#29	09B12380	ERR3844444	23F	2009-11-17	24	COT,TET,DOX
27536_3#81	09B02755	ERR3699444	19F	2009-03-18	1	PEN_Meningitis,CFX,ERY,COT,TET,DOX
27754_1#185	09B05813	ERR3768279	34	2009-06-09	45	PEN_Meningitis,COT	ERS021149
28048_1#33	09B11068	ERR3844256	unknown,unknown	2009-10-19	150150
28048_1#63	09B11260	ERR3844286	19F	2009-10-22	1	PEN_Meningitis,CFX,ERY,TET,DOX
27859_1#54	09B00024	ERR3811029	19F	2009-01-01	1	PEN_Meningitis,CFX,ERY,COT,TET,DOX
27958_1#46	09B07029	ERR3831216	35A/35C/42,22A,6B	2009-07-13	177,unknown,unknown	TET,DOX
27630_2#166	08B09729	ERR3726071	19F,14	2008-12-02	1,28	PEN_Meningitis,CFX,ERY,COT,TET,DOX
27463_3#157	08B02558	ERR3683989	23F	2008-05-14	106	TET,DOX,CHL	ERS019529
27535_1#27	08B09831	ERR3699198	9L,NT	2008-12-04	138,unknown
27644_5#14	09B03225	ERR3726106	15A	2009-03-31	69	TET,DOX
27958_1#191	09B06727	ERR3831361	19F	2009-07-04	1	PEN_Meningitis,CFX,ERY,COT,TET,DOX
27536_3#31	09B01141	ERR3699394	35A/35C/42,19F	2009-02-02	154,unknown		ERS020719
28157_2#137	09B11275	ERR3903550	23F,NT	2009-10-22	14,unknown	PEN_Meningitis,CFX,ERY,TET,DOX
27536_3#180	09B02522	ERR3699543	23F,unknown,unknown	2009-03-11	20,47,47	PEN_Meningitis,ERY,CLI,COT,TET,DOX	ERS020836,ERS020836
27630_2#95	08B07669	ERR3726000	10B	2008-10-15	30		ERS020357
27535_1#134	09B00190	ERR3699305	6B,13	2009-01-06	47,unknown	PEN_Meningitis,ERY,CLI,COT,TET,DOX
27754_1#26	09B05611	ERR3768120	6B,NT	2009-06-05	47,unknown	PEN_Meningitis,ERY,CLI,COT,TET,DOX
27535_1#15	08B10007	ERR3699186	19F	2008-12-10	1	PEN_Meningitis,CFX,ERY,CLI,COT,TET,DOX	ERS020605
28049_1#92	10B00510	ERR3844507	11A	2010-01-15	73	COT,TET,DOX
28157_2#56	09B12630	ERR3903469	19F	2009-11-23	1	PEN_Meningitis,CFX,ERY,COT,TET,DOX
28048_1#81	09B10155	ERR3844304	19A	2009-09-28	10	PEN_Meningitis,TET,DOX,CHL	ERS021452
27689_2#22	08B03580	ERR3767540	NT	2008-06-23	42	PEN_Meningitis,ERY,CLI,TET,DOX	ERS019643
27859_1#94	09B00162	ERR3811069	3,unknown	2009-01-05	128,28	PEN_Meningitis,CFX,ERY,CLI,COT,TET,DOX	ERS020640,ERS020641
28157_2#103	09B13058	ERR3903516	19F	2009-12-03	1	PEN_Meningitis,CFX,ERY,TET,DOX
27958_1#178	09B08418	ERR3831348	15B/15C	2009-08-17	unknown
28048_1#111	09B10324	ERR3844334	23F,15B/15C	2009-10-01	14,unknown	TET,DOX,CHL	ERS021642
27463_3#121	08B01902	ERR3683953	33C	2008-04-16	165	TET,DOX	ERS019445
28042_1#28	09B07008	ERR3903065	19B,21	2009-07-13	222,71	COT,TET,DOX
28042_1#155	09B09388	ERR3903192	19F,11A	2009-09-09	1,73	PEN_Meningitis,CFX,ERY,COT,TET,DOX	ERS021415
27754_1#92	09B06394	ERR3768186	15B/15C	2009-06-26	unknown
27754_1#112	09B06246	ERR3768206	14,4	2009-06-23	9,unknown	PEN_Meningitis,CFX,COT,TET,DOX
28157_3#96	10B00571	ERR3903701	19A	2010-01-18	10	PEN_Meningitis,TET,DOX	ERS021848
28157_3#30	10B03682	ERR3903635	19F	2010-04-29	1	PEN_Meningitis,CFX,ERY,COT,TET,DOX
27689_1#69	09B07917	ERR3767396	19F	2009-08-03	1	PEN_Meningitis,CFX,ERY,COT,TET,DOX
28049_1#3	09B13814	ERR3844418	unknown,15B/15C	2009-12-23	118,25	PEN_Meningitis,CFX,ERY,CLI,COT,TET,DOX
27958_1#66	09B05621	ERR3831236	20,NT	2009-06-05	172,unknown	TET,DOX
27463_4#35	08B05984	ERR3684059	22A	2008-09-05	40		ERS020230
27689_2#12	08B03706	ERR3767530	unknown,32F,38	2008-06-26	118,149,unknown	PEN_Meningitis,CFX,COT,TET,DOX	ERS019658
27958_1#148	09B08092	ERR3831318	19F	2009-08-07	1	PEN_Meningitis,CFX,ERY,COT,TET,DOX	ERS021302,ERS021302
27689_1#94	08B02319	ERR3767421	NA	2008-05-05	NA
28042_1#44	09B08495	ERR3903081	23F,unknown,unknown,unknown	2009-08-18	20,25,25,25	PEN_Meningitis,COT,TET,DOX,CHL
28049_1#58	10B00221	ERR3844473	unknown,6B	2010-01-07	28,47	PEN_Meningitis,ERY,CLI,COT,TET,DOX
28049_1#101	09B13104	ERR3844516	19F	2009-12-04	16	PEN_Meningitis,CFX,ERY,COT,TET,DOX,CHL
27644_5#112	09B14122	ERR3726204	6A,6B,13	2009-12-31	82,87,unknown	COT,TET,DOX	ERS021784
27689_3#148	09B00790	ERR3767858	NA	2009-01-23	NA
27958_1#183	09B06251	ERR3831353	35A/35C/42,46	2009-06-23	154,26	COT,TET,DOX,CHL	ERS021187
28049_1#130	09B13334	ERR3844545	23F,unknown	2009-12-10	14,28	PEN_Meningitis,CFX,ERY,COT,TET,DOX
27425_7#86	08B04961	ERR3670672	23F,9V	2008-08-06	20,unknown	PEN_Meningitis,ERY,CLI,COT,TET,DOX	ERS020141,ERS020141
27536_3#64	09B02699	ERR3699427	14	2009-03-17	28	PEN_Meningitis,TAX_Meningitis,CFT_Meningitis,CFX,COT	ERS020854,ERS020854
28048_1#175	09B10714	ERR3844398	19B,14	2009-10-10	222,28	PEN_Meningitis,COT	ERS021680
27689_2#147	08B04685	ERR3767665	19F	2008-07-29	1	PEN_Meningitis,CFX,ERY,TET,DOX,CHL
27689_2#67	08B04440	ERR3767585	23F	2008-07-22	20	PEN_Meningitis,COT,TET,DOX
27689_1#181	08B03526	ERR3767508	4,19F	2008-06-20	130,16	PEN_Meningitis,CFX,ERY,COT,TET,DOX,CHL	ERS019635
27958_1#20	09B06906	ERR3831190	16F,NT	2009-07-08	104,unknown
27859_1#36	08B10443	ERR3811011	34	2008-12-22	45	PEN_Meningitis,COT,TET,DOX
27689_3#71	08B08432	ERR3767781	19F	2008-10-31	1	PEN_Meningitis,CFX,ERY,COT,TET,DOX	ERS020444
27689_3#161	09B00809	ERR3767871	19F,unknown	2009-01-23	1,28	ERY,CLI,TET,DOX	ERS020762
28157_2#180	09B13613	ERR3903593	19F	2009-12-18	16	PEN_Meningitis,CFX,ERY,COT,TET,DOX,CHL
27536_3#130	09B02371	ERR3699493	38,6C	2009-03-07	38,63	COT,TET,DOX,CHL	ERS020831,ERS020831
27425_7#187	10B06480	ERR3670773	14	2010-09-08	9	PEN_Meningitis,ERY,CLI,COT,TET,DOX	ERS022533
27644_5#189	09B03827	ERR3726281	14,19B	2009-04-17	9,unknown	PEN_Meningitis,COT,TET,DOX
27536_3#192	09B03284	ERR3699555	6B	2009-04-01	87	COT	ERS020916
28157_2#75	09B10138	ERR3903488	unknown	2009-09-28	28	PEN_Meningitis,COT,CHL
27644_5#70	09B05406	ERR3726162	19F	2009-05-30	1	PEN_Meningitis,CFX,ERY,COT,TET,DOX	ERS021100
27644_5#158	09B03459	ERR3726250	13	2009-04-06	40		ERS020929
27689_1#47	08B01500	ERR3767374	unknown,1,unknown	2008-03-26	150,2,150	TET,DOX
27689_3#87	08B08765	ERR3767797	19F	2008-11-10	1	PEN_Meningitis,CFX,ERY,COT,TET,DOX
27630_2#45	08B07744	ERR3725950	17F,unknown,NT	2008-10-17	49,unknown,unknown	TET,DOX
27463_3#57	10B05099	ERR3683889	35A/35C/42,21,NT	2010-06-30	173,71,unknown	TET,DOX
28354_1#27	10B01430	ERR3954807	34,NT	2010-02-12	45,unknown	PEN_Meningitis,COT
27958_1#13	09B05174	ERR3831183	21,NT	2009-05-23	71,unknown	TET,DOX
27425_7#27	09B12344	ERR3670613	15A	2009-11-16	69		ERS021629
27630_2#175	08B08854	ERR3726080	9V	2008-11-12	6	PEN_Meningitis,CFX,ERY,CLI,COT,TET,DOX
27644_5#143	10B00585	ERR3726235	15B/15C	2010-01-18	unknown
27689_4#4	09B02994	ERR3767906	13,9L,unknown	2009-03-25	127,138,28	PEN_Meningitis,CFX,COT
27689_2#98	08B06568	ERR3767616	19F	2008-09-22	1	PEN_Meningitis,CFX,ERY,COT,TET,DOX
27463_4#84	08B05566	ERR3684108	31	2008-08-25	57		ERS020203
27644_5#80	08B00835	ERR3726172	22F,unknown	2008-02-20	215,42	PEN_Meningitis,CFX,COT,TET,DOX	ERS019277
28157_1#162	09B04511	ERR3903391	17F	2009-05-05	10	TET,DOX
27535_1#122	09B00239	ERR3699293	15B/15C	2009-01-07	unknown
27859_1#128	09B00499	ERR3811103	9V	2009-01-15	6	PEN_Meningitis,CFX,COT
28048_1#38	09B09852	ERR3844261	6C	2009-09-21	63	TET,DOX
28042_1#93	09B07426	ERR3903130	19F	2009-07-22	1	PEN_Meningitis,CFX,ERY,COT,TET,DOX,CHL
28354_1#47	10B01655	ERR3954827	19F	2010-02-19	1	PEN_Meningitis,CFX,ERY,COT,TET,DOX
28157_2#38	09B12500	ERR3903451	19F	2009-11-19	16	PEN_Meningitis,CFX,ERY,COT,TET,DOX,CHL
28157_2#29	09B09296	ERR3903442	19F	2009-09-07	1	PEN_Meningitis,CFX,ERY,COT,TET,DOX	ERS021405
28157_1#158	09B04233	ERR3903387	19F,unknown,6A	2009-04-28	1,28,63	PEN_Meningitis,CFX,ERY,CLI,COT,TET,DOX	ERS021076
27425_7#15	10B02110	ERR3670601	15B/15C,unknown	2010-03-04	unknown,617	COT	ERS021998
28157_3#69	10B00144	ERR3903674	19F	2010-01-05	1	PEN_Meningitis,CFX,ERY,COT,TET,DOX	ERS021799
27425_7#79	08B06963	ERR3670665	19A,23F,NT	2008-09-30	10,20,unknown	PEN_Meningitis,COT,TET,DOX	ERS020370
27463_4#176	08B04843	ERR3684200	unknown	2008-08-04	118	PEN_Meningitis,COT,TET,DOX	ERS020136,ERS020136
27463_4#182	08B06953	ERR3684206	unknown	2008-09-30	118	PEN_Meningitis,CFX,COT,TET,DOX	ERS020282
27689_2#191	08B07436	ERR3767709	19F	2008-10-10	1	PEN_Meningitis,CFX,ERY,COT,TET,DOX
27630_2#76	08B09313	ERR3725981	34	2008-11-21	45	PEN_Meningitis,COT
27689_3#145	08B09418	ERR3767855	unknown	2008-11-25	28	PEN_Meningitis,TET,DOX
28354_1#15	10B01361	ERR3954795	14	2010-02-11	28	PEN_Meningitis
27644_5#100	10B03121	ERR3726192	19F	2010-04-06	1	PEN_Meningitis,CFX,ERY,COT,TET,DOX	ERS022097
28049_1#69	09B12776	ERR3844484	34	2009-11-26	45	PEN_Meningitis,COT	ERS022710
27644_5#192	08B02511	ERR3726284	19F	2008-05-12	1	PEN_Meningitis,CFX,ERY,COT,TET,DOX
27463_3#47	08B00732	ERR3683879	35A/35C/42,NT	2008-02-15	154,42	PEN_Meningitis,ERY,CLI,TET,DOX	ERS019262
28048_1#103	09B10303	ERR3844326	9V	2009-10-01	43
27536_3#84	09B01009	ERR3699447	6A,19F,NT	2009-01-28	166,unknown,unknown	ERY,CLI,TET,DOX
28157_2#117	09B13105	ERR3903530	19F	2009-12-04	1	PEN_Meningitis,CFX,ERY,COT,TET,DOX
27536_3#52	09B02153	ERR3699415	3,46	2009-03-02	128,26	COT,TET,DOX,CHL	ERS020817
27689_2#62	08B05873	ERR3767580	NT,unknown	2008-09-02	42,unknown	PEN_Meningitis,CFX,COT,TET,DOX
27425_7#53	08B03028	ERR3670639	33B,NT	2008-06-03	87,unknown	COT
27754_1#132	09B05626	ERR3768226	10B	2009-06-05	30	TET,DOX,CHL	ERS021129
27689_3#153	08B09317	ERR3767863	unknown,17F	2008-11-21	69,unknown		ERS020499
27425_7#80	08B05869	ERR3670666	34	2008-09-02	45	PEN_Meningitis,COT
27689_4#80	09B04015	ERR3767982	19F	2009-04-22	1	PEN_Meningitis,AMO,MER,CFX,ERY,TET,DOX
27689_4#27	09B03444	ERR3767929	9N	2009-04-06	137		ERS020926
28157_2#101	09B13036	ERR3903514	15B/15C	2009-12-02	25		ERS021691
28157_3#23	09B13975	ERR3903628	13	2009-12-28	127		ERS021769
27463_3#10	09B14115	ERR3683842	35A/35C/42	2009-12-31	173	TET,DOX
27463_4#43	08B06072	ERR3684067	14	2008-09-09	28	PEN_Meningitis
28049_1#22	09B14068	ERR3844437	9L,23F,15B/15C	2009-12-29	138,20,unknown	ERY,CLI,COT,TET,DOX
27689_3#59	08B08484	ERR3767769	19F	2008-11-03	1	PEN_Meningitis,CFX,ERY,COT,TET,DOX
27689_3#129	08B09207	ERR3767839	1	2008-11-19	2
28049_1#164	10B01094	ERR3844579	23F,NT	2010-02-03	20,unknown	PEN_Meningitis,COT,TET,DOX
27689_2#141	08B04847	ERR3767659	19F	2008-08-04	1	PEN_Meningitis,CFX,ERY,COT,TET,DOX
28049_1#186	10B01192	ERR3844601	6A,19F	2010-02-05	82,unknown	COT,TET,DOX	ERS021908
27859_1#157	09B00197	ERR3811132	19F	2009-01-06	1	PEN_Meningitis,CFX,ERY,COT,TET,DOX
28157_1#89	10B05214	ERR3903318	6A,NT	2010-07-05	63,unknown	TET,DOX,CHL	ERS022378
27689_4#102	09B03851	ERR3768004	NT,unknown	2009-04-18	60,unknown	PEN_Meningitis,CFX,COT,TET,DOX	ERS020957,ERS020958
27463_3#100	08B01135	ERR3683932	NA	2008-03-07	NA
27689_1#78	08B02679	ERR3767405	19F	2008-05-19	1	PEN_Meningitis,CFX,ERY,COT,TET,DOX
27536_3#11	09B01135	ERR3699374	15B/15C,unknown,33B	2009-02-02	unknown,66,87	PEN_Meningitis,COT	ERS020717
27535_1#107	09B00473	ERR3699278	20,23F,NT	2009-01-14	172,20,unknown	PEN_Meningitis,COT,TET,DOX	ERS020759
27859_1#46	09B00067	ERR3811021	6B,unknown,23F	2009-01-02	87,unknown,unknown	COT,TET,DOX	ERS020632
28048_1#51	09B11154	ERR3844274	unknown	2009-10-20	28	PEN_Meningitis,COT,TET,DOX
27644_5#128	10B03495	ERR3726220	10A	2010-04-21	30	TET,DOX,CHL	ERS022156
27689_4#184	09B03057	ERR3768086	6A,19F	2009-03-26	110,unknown
28157_1#111	10B05507	ERR3903340	NA	2010-07-19	NA		ERS022474
27689_3#176	08B09451	ERR3767886	23B	2008-11-25	151	TET,DOX
28157_3#161	10B01759	ERR3903766	6B	2010-02-23	263	COT,TET,DOX
27754_1#151	09B06567	ERR3768245	19A,unknown	2009-06-30	10,28	PEN_Meningitis,COT,TET,DOX	ERS021199
27958_1#26	09B06970	ERR3831196	6B	2009-07-10	47	PEN_Meningitis,ERY,CLI,COT,TET,DOX
27644_5#167	09B11914	ERR3726259	19F	2009-11-04	1	PEN_Meningitis,CFX,ERY,COT,TET,DOX	ERS021588
27644_5#101	09B03426	ERR3726193	19F	2009-04-06	1	PEN_Meningitis,CFX,ERY,TET,DOX
28157_3#60	10B04031	ERR3903665	23F	2010-05-14	24	PEN_Meningitis,COT,TET,DOX	ERS022207
27535_1#132	09B00127	ERR3699303	19A	2009-01-05	10	PEN_Meningitis,TET,DOX
27689_3#31	08B09964	ERR3767741	19F	2008-12-09	1	PEN_Meningitis,CFX,ERY,COT,TET,DOX
27630_2#102	08B09068	ERR3726007	15A	2008-11-17	69	TET,DOX	ERS020481
28048_1#84	09B11476	ERR3844307	6B	2009-10-27	23	PEN_Meningitis,TAX_Meningitis,CFX,ERY,CLI,COT,TET,DOX
27754_1#71	09B05401	ERR3768165	33C	2009-05-30	165	TET,DOX
27754_1#58	09B06512	ERR3768152	6B	2009-06-29	47	PEN_Meningitis,ERY,CLI,COT,TET,DOX	ERS021195
27859_1#60	09B00272	ERR3811035	23F	2009-01-07	20	PEN_Meningitis,COT,TET,DOX
28049_1#143	10B00933	ERR3844558	6A	2010-01-28	180	PEN_Meningitis,TET,DOX
28354_1#66	10B03221	ERR3954846	6A,23A	2010-04-12	166,unknown	TET,DOX	ERS022113
27535_1#40	08B10585	ERR3699211	19F	2008-12-25	1	PEN_Meningitis,CFX,ERY,TET,DOX
27958_1#170	09B08296	ERR3831340	19F	2009-08-13	1	PEN_Meningitis,CFX,ERY,COT,TET,DOX
27536_3#8	09B02101	ERR3699371	15B/15C,14	2009-03-02	25,9	PEN_Meningitis,TET,DOX
27689_4#61	09B01930	ERR3767963	22A	2009-02-25	40
27859_1#133	09B00190	ERR3811108	6B,13	2009-01-06	47,unknown	PEN_Meningitis,ERY,CLI,COT,TET,DOX
27630_2#25	08B07720	ERR3725930	6B	2008-10-16	37	COT
27689_1#11	08B01362	ERR3767338	NT,21	2008-03-19	60,unknown	PEN_Meningitis,CFX,COT,TET,DOX
27689_2#124	08B06626	ERR3767642	22A,NT,19A	2008-09-22	40,unknown,unknown
28049_1#148	09B13496	ERR3844563	4,NT	2009-12-15	130,42	PEN_Meningitis,TET,DOX	ERS021742,ERS021743
28157_2#98	09B10482	ERR3903511	6B	2009-10-05	263	CHL
28157_3#80	10B00241	ERR3903685	23A	2010-01-07	5	PEN_Meningitis,COT	ERS021813
28049_1#15	09B12309	ERR3844430	23F	2009-11-16	20	PEN_Meningitis,COT,TET,DOX
27463_4#143	08B06936	ERR3684167	35A/35C/42	2008-09-30	203
27535_1#84	08B10126	ERR3699255	6B,6C	2008-12-12	37,63	COT,TET,DOX
27689_2#19	08B05752	ERR3767537	unknown,unknown,34	2008-08-29	104,104,unknown
27689_4#119	09B02238	ERR3768021	19F	2009-03-04	1	PEN_Meningitis,CFX,ERY,COT,TET,DOX
28157_3#53	10B00017	ERR3903658	6A,NT	2010-01-01	82,unknown	COT,TET,DOX
27536_3#121	09B01175	ERR3699484	19F,19B,23F	2009-02-03	1,174,unknown	PEN_Meningitis,CFX,ERY,COT,TET,DOX
27859_1#171	09B00199	ERR3811146	15B/15C	2009-01-06	unknown
28042_1#126	09B09156	ERR3903163	19A,9L,NT,18C	2009-09-03	10,138,unknown,unknown	PEN_Meningitis,ERY,TET,DOX,CHL
27644_5#36	09B02816	ERR3726128	19F	2009-03-19	1	PEN_Meningitis,CFX,ERY,COT,TET,DOX	ERS020867
28157_2#5	09B08831	ERR3903418	19F	2009-08-26	1	PEN_Meningitis,CFX,ERY,COT,TET,DOX	ERS021375
27463_4#58	08B05440	ERR3684082	NT	2008-08-21	60	PEN_Meningitis,CFX
28354_1#3	10B01270	ERR3954783	unknown,23F,unknown,19A	2010-02-08	10,188,10,unknown
27535_1#48	08B10374	ERR3699219	23F	2008-12-19	20	PEN_Meningitis,ERY,CLI,COT,TET,DOX
27754_1#133	09B06172	ERR3768227	14	2009-06-22	9	PEN_Meningitis,COT,TET,DOX
28042_1#124	09B09155	ERR3903161	14	2009-09-03	28	PEN_Meningitis,ERY,CLI,TET,DOX
27754_1#53	09B05180	ERR3768147	19F	2009-05-25	1	PEN_Meningitis,CFX,ERY,COT,TET,DOX
28042_1#112	09B09043	ERR3903149	19F	2009-08-31	1	PEN_Meningitis,CFX,ERY,CLI,COT,TET,DOX,CHL
28354_1#92	10B02392	ERR3954872	19F,unknown	2010-03-12	1,66	ERY,TET,DOX
28049_1#83	09B12923	ERR3844498	19F,34	2009-11-30	1167	PEN_Meningitis,CFX,ERY,COT,TET,DOX
27689_1#91	09B04070	ERR3767418	19F,NT	2009-04-23	1,60	PEN_Meningitis,CFX,ERY,COT,TET,DOX
27425_7#129	09B05412	ERR3670715	6A,NT	2009-05-30	47,unknown	ERY,CLI,COT,TET,DOX
27425_7#158	09B00879	ERR3670744	14	2009-01-26	28	PEN_Meningitis
27644_5#149	08B05688	ERR3726241	16F,18C	2008-08-28	104,unknown
27754_1#63	09B04989	ERR3768157	6B,unknown	2009-05-18	47,unknown	PEN_Meningitis,ERY,CLI,COT,TET,DOX	ERS021056
28157_3#105	10B04887	ERR3903710	6D,6B,9V,NT	2010-06-21	unknown,23,6,60	PEN_Meningitis,CFX,ERY,CLI,COT,TET,DOX	ERS022343
27689_4#83	09B02144	ERR3767985	19F	2009-03-02	1	PEN_Meningitis,CFX,ERY,COT,TET,DOX
27536_3#157	09B01621	ERR3699520	22A,19F	2009-02-17	40,unknown		ERS020749
28049_1#20	09B14050	ERR3844435	6A	2009-12-29	180	PEN_Meningitis,TET,DOX	ERS021778
28049_1#74	10B00353	ERR3844489	6B	2010-01-09	23	PEN_Meningitis,TAX_Meningitis,CFX,ERY,CLI,COT,TET,DOX
28354_1#93	10B02394	ERR3954873	4,NT	2010-03-12	130,unknown
28042_1#189	09B08128	ERR3903226	23F,NT	2009-08-08	20,unknown	PEN_Meningitis,ERY,CLI,COT,TET,DOX
28049_1#17	09B12328	ERR3844432	14	2009-11-16	9	PEN_Meningitis,COT,TET,DOX
28157_2#186	09B13637	ERR3903599	18C,11A,19A	2009-12-18	107,73,unknown	TET,DOX	ERS021755
27689_1#77	09B09705	ERR3767404	13,6B	2009-09-17	127,37	COT,CHL
27689_3#179	09B00753	ERR3767889	19F	2009-01-22	1	PEN_Meningitis,CFX,ERY,COT,TET,DOX
27644_5#121	09B03577	ERR3726213	NA	2009-04-09	NA
28157_3#8	10B03090	ERR3903613	19F,15A,6A/C	2010-04-04	1,69,unknown	PEN_Meningitis,CFX,ERY,TET,DOX	ERS022094
27630_2#132	08B09447	ERR3726037	9V	2008-11-25	6	PEN_Meningitis,CFX,COT
27859_1#180	09B00694	ERR3811155	19A	2009-01-20	10	PEN_Meningitis,COT,TET,DOX
27958_1#145	09B06684	ERR3831315	31	2009-07-03	57	TET,DOX	ERS021207
28157_1#120	09B04089	ERR3903349	33B	2009-04-24	87	PEN_Meningitis,COT,TET,DOX
27958_1#111	09B05944	ERR3831281	15B/15C	2009-06-15	unknown		ERS021156
28042_1#104	09B08937	ERR3903141	13,15A	2009-08-28	127,69		ERS021381
27463_4#180	08B05169	ERR3684204	35A/35C/42	2008-08-13	283		ERS020166
28157_2#13	09B09045	ERR3903426	19F	2009-08-31	1	PEN_Meningitis,CFX,ERY,COT,TET,DOX
27425_7#140	10B02473	ERR3670726	19F,10F	2010-03-15	1,30	PEN_Meningitis,CFX,ERY,TET,DOX	ERS022024
27859_1#91	08B10042	ERR3811066	14,19F	2008-12-11	28,unknown	PEN_Meningitis,TAX_Meningitis,CFT_Meningitis,CFX,COT
28048_1#12	09B10949	ERR3844236	23F,14	2009-10-16	24,unknown	COT,TET,DOX,CHL
28042_1#97	09B07467	ERR3903134	unknown,15B/15C	2009-07-23	28,unknown	PEN_Meningitis,TET,DOX	ERS021360
27536_3#65	09B02749	ERR3699428	46	2009-03-18	26	COT,TET,DOX,CHL
28157_3#19	09B13914	ERR3903624	19F,23F	2009-12-25	1,20	PEN_Meningitis,CFX,ERY,COT,TET,DOX	ERS021766
27463_3#66	08B01271	ERR3683898	35A/35C/42,unknown	2008-03-14	154,unknown	TET,DOX
28157_1#77	10B07060	ERR3903306	19F,23F	2010-10-16	1,14	PEN_Meningitis,CFX,ERY,COT,TET,DOX	ERS022632
27463_4#37	08B04003	ERR3684061	14	2008-07-08	28	PEN_Meningitis
27536_3#120	09B02572	ERR3699483	18C,NT	2009-03-12	107,unknown	TET,DOX	ERS020840,ERS020840
27425_7#121	08B06703	ERR3670707	23F	2008-09-24	20	PEN_Meningitis,ERY,CLI,COT,TET,DOX
28157_1#32	10B04643	ERR3903261	15A	2010-06-09	69
27463_4#51	08B03662	ERR3684075	18C,8	2008-06-25	107,unknown	TET,DOX
27536_3#73	09B02420	ERR3699436	19F	2009-03-09	1	PEN_Meningitis,CFX,ERY,COT,TET,DOX
28157_2#81	09B12911	ERR3903494	19A	2009-11-30	10	PEN_Meningitis,TET,DOX
28157_2#72	09B12715	ERR3903485	9V	2009-11-24	6	PEN_Meningitis,CFX,COT	ERS021665
27463_3#162	08B01478	ERR3683994	19B,11A,NT	2008-03-25	174,73,unknown	TET,DOX	ERS022608,ERS022609
28157_2#167	09B11749	ERR3903580	19F	2009-11-02	1	PEN_Meningitis,CFX,ERY,COT,TET,DOX	ERS021565
27689_4#91	09B02703	ERR3767993	19F,10A	2009-03-17	1,unknown	PEN_Meningitis,CFX,ERY,TET,DOX	ERS020856
27958_1#54	09B05448	ERR3831224	6B,NT	2009-06-01	47,unknown	PEN_Meningitis,ERY,CLI,COT,TET,DOX
28049_1#23	09B12338	ERR3844438	28F	2009-11-16	149	TET,DOX
28042_1#101	09B07480	ERR3903138	15A	2009-07-23	69	TET,DOX
27644_5#161	08B06622	ERR3726253	10A,NT	2008-09-22	122,unknown	TET,DOX
28157_2#100	09B10535	ERR3903513	unknown,6C	2009-10-06	28,63	PEN_Meningitis,TET,DOX	ERS021471
27754_1#59	09B05391	ERR3768153	23F	2009-05-29	20	TET,DOX,CHL	ERS021099
27689_4#34	09B02093	ERR3767936	6C,NT	2009-03-02	63,unknown	COT,TET,DOX,CHL
28048_1#164	09B12043	ERR3844387	19F,unknown	2009-11-09	1,28	PEN_Meningitis,CFX,ERY,COT,TET,DOX	ERS021602
28354_1#97	10B02408	ERR3954877	23F,unknown	2010-03-12	20,28	PEN_Meningitis,ERY,CLI,COT,TET,DOX
27425_7#89	08B07269	ERR3670675	35A/35C/42,NT	2008-10-07	154,unknown		ERS020415
27463_3#73	09B05720	ERR3683905	11A,9N,NT	2009-06-08	73,unknown,unknown	ERY,CLI,TET,DOX
27463_4#15	08B03251	ERR3684039	13	2008-06-11	127		ERS019606
28157_3#1	09B13805	ERR3903606	18C,13	2009-12-23	107134	TET,DOX
27754_1#22	09B05949	ERR3768116	40	2009-06-15	91
27958_1#137	09B05539	ERR3831307	15B/15C	2009-06-03	unknown		ERS021116
28049_1#85	09B12970	ERR3844500	34	2009-12-01	45	PEN_Meningitis,COT
28157_3#135	10B01450	ERR3903740	6B,NT	2010-02-15	263,unknown	COT,TET,DOX
27425_7#171	09B05649	ERR3670757	unknown	2009-06-05	611	COT,TET,DOX	ERS021133
27425_7#180	10B02005	ERR3670766	unknown,21	2010-03-02	28,71	PEN_Meningitis,COT,TET,DOX	ERS021989
27463_3#161	08B03307	ERR3683993	15B/15C,unknown,unknown	2008-06-13	unknown,73,73	TET,DOX	ERS019611
27958_1#10	09B06454	ERR3831180	19F	2009-06-27	1	PEN_Meningitis,CFX,ERY,COT,TET,DOX
27689_4#137	09B02244	ERR3768039	17F	2009-03-04	10	TET,DOX	ERS020821
28049_1#10	09B13930	ERR3844425	23F	2009-12-26	24	PEN_Meningitis,COT,TET,DOX
27463_3#36	08B01017	ERR3683868	46	2008-03-03	26	COT,TET,DOX,CHL
27536_3#42	09B01978	ERR3699405	31	2009-02-26	57	TET,DOX	ERS020802
27689_2#94	08B06931	ERR3767612	16F,NT	2008-09-30	104,unknown
27754_1#82	09B06589	ERR3768176	6B,NT	2009-07-01	47,unknown	PEN_Meningitis,ERY,CLI,COT,TET,DOX
27859_1#42	08B10671	ERR3811017	34,unknown	2008-12-29	45613	PEN_Meningitis,MER,CFX,ERY,CLI,COT,TET,DOX
28048_1#159	09B10544	ERR3844382	14,NT	2009-10-06	9,unknown	PEN_Meningitis,TET,DOX
28354_1#12	10B02945	ERR3954792	6B,5	2010-03-30	47,8	PEN_Meningitis,ERY,CLI,COT,TET,DOX
27463_3#152	08B00263	ERR3683984	23A,NT	2008-01-17	106,unknown	TET,DOX	ERS019205
27689_2#65	08B04370	ERR3767583	6B,NT	2008-07-21	47,unknown	PEN_Meningitis,ERY,CLI,TET,DOX
28157_2#132	09B13241	ERR3903545	19F,33D	2009-12-08	1,unknown	PEN_Meningitis,CFX,ERY,COT,TET,DOX	ERS021721
27689_2#51	08B05769	ERR3767569	19F,NT	2008-08-29	1,unknown	PEN_Meningitis,CFX,ERY,COT,TET,DOX
27689_2#122	08B06507	ERR3767640	11A,14	2008-09-19	73,9	PEN_Meningitis,ERY,CLI,TET,DOX,CHL
27689_2#159	08B08003	ERR3767677	19F	2008-10-22	1	PEN_Meningitis,CFX,ERY,COT,TET,DOX
27536_3#69	09B02254	ERR3699432	23F,NT	2009-03-04	24,unknown	TET,DOX	ERS020823
27535_1#123	08B10589	ERR3699294	15B/15C	2008-12-25	unknown
27644_5#89	09B03126	ERR3726181	13	2009-03-27	127
27859_1#53	08B09864	ERR3811028	19F	2008-12-05	1	PEN_Meningitis,CFX,ERY,COT,TET,DOX
28049_1#47	09B12579	ERR3844462	3	2009-11-20	128	TET,DOX,CHL
27630_2#78	08B09490	ERR3725983	NA	2008-11-26	NA		ERS020511
27644_5#62	09B08932	ERR3726154	15B/15C	2009-08-28	unknown		ERS021508
27535_1#75	09B00637	ERR3699246	unknown	2009-01-19	214	PEN_Meningitis,CFX
27644_5#126	10B02353	ERR3726218	19F	2010-03-11	16	PEN_Meningitis,CFX,ERY,COT,TET,DOX,CHL	ERS022011
27689_2#105	08B05355	ERR3767623	NA	2008-08-19	NA
27689_2#157	08B07524	ERR3767675	6B,NT	2008-10-13	37,unknown	PEN_Meningitis	ERS020417
27689_1#85	09B10809	ERR3767412	9V,6A,NT	2009-10-13	43,63,unknown	TET,DOX,CHL
27689_4#50	09B01651	ERR3767952	15A,unknown	2009-02-18	69,unknown		ERS020751
28048_1#60	09B09921	ERR3844283	13,19F	2009-09-23	127,unknown
28157_3#188	10B07321	ERR3903793	15A	2010-11-12	69
27859_1#97	08B09767	ERR3811072	6B,15A	2008-12-03	47,69	PEN_Meningitis,ERY,CLI,COT,TET,DOX
27535_1#171	08B10731	ERR3699342	NA	2008-12-29	NA
27689_3#7	08B08058	ERR3767717	19F	2008-10-23	16	PEN_Meningitis,CFX,ERY,COT,TET,DOX,CHL
27644_5#67	09B03109	ERR3726159	34	2009-03-27	45	PEN_Meningitis,COT	ERS020897
27644_5#166	09B03532	ERR3726258	13,NT	2009-04-08	127,42	PEN_Meningitis,TET,DOX
27644_5#150	09B03596	ERR3726242	35A/35C/42	2009-04-10	283
27535_1#185	09B00058	ERR3699356	6C	2009-01-02	63	COT,TET,DOX,CHL
28157_3#75	10B00189	ERR3903680	23F,unknown,35A/35C/42	2010-01-06	188,unknown,unknown		ERS021805
27535_1#188	09B00327	ERR3699359	6A	2009-01-09	63	TET,DOX,CHL
27630_2#146	08B09094	ERR3726051	6A,unknown	2008-11-17	47,66	ERY,CLI,COT,TET,DOX
27463_4#99	08B04143	ERR3684123	14	2008-07-14	28	PEN_Meningitis
27536_3#137	09B01688	ERR3699500	19F,6B	2009-02-19	1,unknown	PEN_Meningitis,CFX,ERY,COT,TET,DOX
28354_1#106	10B02543	ERR3954886	34	2010-03-17	45	PEN_Meningitis,COT
27689_3#93	08B08461	ERR3767803	NA	2008-11-03	NA
28157_2#175	09B11898	ERR3903588	34	2009-11-05	45	PEN_Meningitis,COT
27463_3#70	08B01897	ERR3683902	19B	2008-04-15	222	COT	ERS019443
28042_1#132	09B09174	ERR3903169	23F	2009-09-03	5	PEN_Meningitis,COT,TET,DOX
28049_1#102	10B00567	ERR3844517	NT	2010-01-18	42	PEN_Meningitis,TET,DOX
28042_1#173	09B09558	ERR3903210	unknown,10F	2009-09-14	28,unknown	PEN_Meningitis,COT
28157_2#134	09B13254	ERR3903547	15A,6A/C,NT	2009-12-08	69,unknown,unknown
27859_1#111	08B09989	ERR3811086	6B	2008-12-09	47	PEN_Meningitis,ERY,CLI,COT,TET,DOX
27958_1#38	09B07016	ERR3831208	6A	2009-07-13	82	COT,TET,DOX
28042_1#48	09B08602	ERR3903085	unknown	2009-08-20	28	PEN_Meningitis,COT,TET,DOX
27425_7#150	10B01621	ERR3670736	6B	2010-02-18	37	TET,DOX,CHL	ERS021951
27689_2#174	08B05424	ERR3767692	34	2008-08-21	45	PEN_Meningitis,COT
27536_3#9	09B01039	ERR3699372	19A,NT	2009-01-29	10,unknown	PEN_Meningitis,COT,TET,DOX
27689_2#111	08B05134	ERR3767629	19F	2008-08-12	1	PEN_Meningitis,CFX,ERY,COT,TET,DOX	ERS020158,ERS020158
28049_1#91	09B13004	ERR3844506	6B,NT	2009-12-02	23,unknown	PEN_Meningitis,CFX,ERY,CLI,COT,TET,DOX,CHL
28354_1#126	10B02769	ERR3954906	unknown	2010-03-24	28	PEN_Meningitis,COT	ERS022058
28049_1#36	10B00125	ERR3844451	19A,14	2010-01-04	10,9	PEN_Meningitis,COT,TET,DOX	ERS021798
28157_1#176	09B04128	ERR3903405	unknown,NT,14	2009-04-25	28,60,unknown	PEN_Meningitis,CFX	ERS020979
28157_1#152	09B04452	ERR3903381	14	2009-05-04	28	PEN_Meningitis
27535_1#56	09B00151	ERR3699227	11A	2009-01-05	73	TET,DOX
28049_1#62	10B00261	ERR3844477	6B	2010-01-08	23	PEN_Meningitis,TAX_Meningitis,CFX,ERY,CLI,COT,TET,DOX
27425_7#93	09B03263	ERR3670679	11A,14	2009-04-01	73,9	PEN_Meningitis,COT,TET,DOX	ERS020909
27689_4#147	09B02912	ERR3768049	19F	2009-03-23	1	PEN_Meningitis,CFX,ERY,COT,TET,DOX	ERS020879
27463_3#97	07B00620	ERR3683929	unknown	2007-11-13	264	PEN_Meningitis,CFX,COT,TET,DOX	ERS019160
27689_4#72	09B03614	ERR3767974	unknown,6C,unknown	2009-04-10	150,63,150	TET,DOX
27859_1#67	08B09865	ERR3811042	19F	2008-12-05	1	PEN_Meningitis,CFX,ERY,TET,DOX
28157_2#89	09B12965	ERR3903502	15B/15C	2009-12-01	25
27689_3#188	08B09205	ERR3767898	19F,unknown,23A	2008-11-19	16,28,unknown	PEN_Meningitis,CFX,ERY,COT,TET,DOX,CHL
28157_1#85	10B05197	ERR3903314	19F,34	2010-07-05	1,45	PEN_Meningitis,CFX,ERY,COT,TET,DOX
28157_1#140	09B04448	ERR3903369	19F	2009-05-04	1	PEN_Meningitis,CFX,ERY,COT,TET,DOX
27463_4#78	08B05758	ERR3684102	13	2008-08-29	127
28048_1#100	09B11658	ERR3844323	19F	2009-10-31	1	PEN_Meningitis,CFX,ERY,TET,DOX
27689_4#19	09B03008	ERR3767921	19F	2009-03-25	1	PEN_Meningitis,CFX,ERY,COT,TET,DOX	ERS020884
27689_2#154	08B06642	ERR3767672	19F	2008-09-23	1	PEN_Meningitis,CFX,ERY,TET,DOX
27535_1#144	09B00657	ERR3699315	10B	2009-01-19	30		ERS020690
27535_1#153	08B10388	ERR3699324	unknown,23F,19F	2008-12-19	1,20,unknown	PEN_Meningitis,CFX,COT,TET,DOX
28049_1#1	09B13784	ERR3844416	34	2009-12-22	45	PEN_Meningitis,COT
27463_4#138	08B04455	ERR3684162	33B	2008-07-22	87	PEN_Meningitis,COT,TET,DOX	ERS020106
27463_4#42	08B04375	ERR3684066	14	2008-07-21	28	PEN_Meningitis
27536_3#188	09B03068	ERR3699551	NA	2009-03-26	NA		ERS020894
28049_1#140	09B13409	ERR3844555	19F	2009-12-12	1	PEN_Meningitis,CFX,ERY,TET,DOX
27689_3#143	08B09223	ERR3767853	6C,18F	2008-11-19	63,unknown	COT,TET,DOX,CHL
28354_1#68	10B03223	ERR3954848	10B,19A,NT	2010-04-12	30,unknown,unknown	TET,DOX
27689_2#2	08B05622	ERR3767520	46,NT	2008-08-27	26,unknown	COT,TET,DOX,CHL
28157_1#84	10B07100	ERR3903313	14	2010-10-19	28	PEN_Meningitis,TAX_Meningitis,CFT_Meningitis,CFX,ERY,CLI,COT	ERS022636
28157_3#57	10B00033	ERR3903662	23A,6C	2010-01-01	5,63	PEN_Meningitis,COT,TET,DOX
28157_1#145	10B05854	ERR3903374	19A	2010-08-04	10	PEN_Meningitis,TET,DOX	ERS022435
27535_1#90	08B09905	ERR3699261	6C	2008-12-08	82	TET,DOX
27536_3#186	09B02830	ERR3699549	6B,NT	2009-03-20	47,unknown	PEN_Meningitis,ERY,CLI,COT,TET,DOX
28048_1#154	09B11975	ERR3844377	unknown	2009-11-07	608	PEN_Meningitis
27536_3#112	09B02554	ERR3699475	19A	2009-03-12	10	PEN_Meningitis,COT,TET,DOX
27958_1#184	09B08505	ERR3831354	19F	2009-08-18	1	PEN_Meningitis,CFX,ERY,COT,TET,DOX
27536_3#46	09B01681	ERR3699409	35A/35C/42	2009-02-19	283
27644_5#157	08B05593	ERR3726249	16F	2008-08-26	104
27463_3#81	08B00740	ERR3683913	22F,unknown	2008-02-15	215,42	PEN_Meningitis,CFX,COT,TET,DOX	ERS019266
27689_2#83	08B05124	ERR3767601	40,23F	2008-08-12	91,unknown	TET,DOX	ERS020286
27536_3#29	09B01051	ERR3699392	10B,6B	2009-01-30	30,37	ERY,CLI,COT,TET,DOX
27754_1#162	09B05564	ERR3768256	6A	2009-06-04	63	TET,DOX,CHL	ERS021120
27958_1#97	09B05661	ERR3831267	15B/15C	2009-06-06	unknown		ERS021134
27425_7#42	08B09608	ERR3670628	20	2008-11-28	172	TET,DOX	ERS020519,ERS020519
28157_2#148	09B13356	ERR3903561	19F	2009-12-10	1	PEN_Meningitis,CFX,ERY,COT,TET,DOX
27689_4#33	09B03860	ERR3767935	46,NT,33B	2009-04-20	26,42,87	PEN_Meningitis,COT,TET,DOX,CHL
28157_3#189	10B02830	ERR3903794	19F	2010-03-26	1	PEN_Meningitis,CFX,ERY,COT,TET,DOX
27536_3#43	09B01311	ERR3699406	23F	2009-02-09	20	TET,DOX	ERS020729
27689_1#43	08B00562	ERR3767370	28F,19B,33B	2008-02-04	149,174,87	COT,TET,DOX	ERS019238
27463_4#94	08B05524	ERR3684118	23F	2008-08-25	106	TET,DOX,CHL	ERS020295
27958_1#2	09B06813	ERR3831172	23F,NT	2009-07-07	20,unknown	PEN_Meningitis,COT,TET,DOX
28049_1#25	09B12341	ERR3844440	19A,unknown,NT	2009-11-16	10,unknown,unknown	PEN_Meningitis,TET,DOX
27689_4#125	09B02604	ERR3768027	19F,21	2009-03-13	1,71	PEN_Meningitis,CFX,ERY,COT,TET,DOX
27536_3#127	09B01024	ERR3699490	6C,18A	2009-01-29	63,unknown	TET,DOX
28354_1#121	10B02685	ERR3954901	6A,NT	2010-03-22	110,unknown
27630_2#108	08B08170	ERR3726013	19F	2008-10-27	1	PEN_Meningitis,CFX,ERY,TET,DOX
27630_2#115	08B08198	ERR3726020	21	2008-10-27	318		ERS020406
27463_3#118	08B01186	ERR3683950	NT,14	2008-03-10	42,9	PEN_Meningitis,CFX,TET,DOX	ERS019327
28157_2#34	09B12452	ERR3903447	19F	2009-11-18	1	PEN_Meningitis,CFX,ERY,TET,DOX	ERS021631
28157_1#182	09B04476	ERR3903411	23F,NT	2009-05-05	20,unknown	PEN_Meningitis,COT,TET,DOX
28042_1#58	09B08651	ERR3903095	19A	2009-08-21	10	PEN_Meningitis,TET,DOX	ERS021368
28157_1#20	10B06608	ERR3903249	14	2010-09-16	28	PEN_Meningitis,TAX_Meningitis,CFT_Meningitis,CFX,COT	ERS022544
27535_1#63	08B09763	ERR3699234	unknown	2008-12-03	42	PEN_Meningitis,CFX,COT,TET,DOX
28157_3#4	10B02997	ERR3903609	6B	2010-04-01	47	PEN_Meningitis,ERY,CLI,COT,TET,DOX	ERS022077
27859_1#12	08B09821	ERR3810987	23F,19B	2008-12-04	106222	COT,TET,DOX,CHL
27536_3#92	09B00952	ERR3699455	10B	2009-01-27	30
27958_1#25	09B05332	ERR3831195	23F,unknown	2009-05-26	24,28	PEN_Meningitis,TET,DOX	ERS021094
27859_1#47	08B10170	ERR3811022	9V,NT	2008-12-15	6,unknown	PEN_Meningitis,CFX,COT
27689_2#149	08B04882	ERR3767667	5	2008-08-04	8	TET,DOX
28048_1#181	09B12092	ERR3844404	unknown	2009-11-10	28	PEN_Meningitis,COT	ERS021606
27859_1#66	09B00553	ERR3811041	18C	2009-01-16	107	TET,DOX	ERS020675
27535_1#128	09B00499	ERR3699299	9V	2009-01-15	6	PEN_Meningitis,CFX,COT
27535_1#173	08B10787	ERR3699344	19A	2008-12-31	10	PEN_Meningitis,COT,TET,DOX
27630_2#105	08B07872	ERR3726010	37	2008-10-20	123	TET,DOX	ERS020375
28157_1#103	09B04250	ERR3903332	9L	2009-04-28	138		ERS020987
27689_1#7	08B10470	ERR3767334	19F,23A	2008-12-22	16,unknown	PEN_Meningitis,CFX,ERY,COT,TET,DOX,CHL
27689_3#43	08B10049	ERR3767753	19F	2008-12-11	1	PEN_Meningitis,CFX,ERY,COT,TET,DOX
27689_4#52	09B01752	ERR3767954	6B,19F	2009-02-20	37,unknown	COT
27630_2#152	08B08723	ERR3726057	19F,NT	2008-11-07	1,42	PEN_Meningitis,CFX,ERY,COT,TET,DOX	ERS020463
27689_4#49	09B03813	ERR3767951	15B/15C	2009-04-17	25		ERS020952
27535_1#5	08B10225	ERR3699176	22A,unknown	2008-12-16	40,unknown	TET,DOX	ERS020562
27958_1#134	09B07943	ERR3831304	6B,NT	2009-08-04	47,unknown	PEN_Meningitis,ERY,CLI,COT,TET,DOX
28048_1#72	09B10060	ERR3844295	6B	2009-09-25	37	COT	ERS021449
27535_1#165	08B10392	ERR3699336	33C	2008-12-19	165	TET,DOX	ERS020576
27463_4#16	08B05186	ERR3684040	6A	2008-08-14	63	TET,DOX,CHL
28048_1#4	09B10909	ERR3844228	23F	2009-10-15	20	PEN_Meningitis,ERY,CLI,COT,TET,DOX
28354_1#6	10B02920	ERR3954786	17F	2010-03-30	10	TET,DOX
27689_4#128	09B04204	ERR3768030	14	2009-04-27	28	PEN_Meningitis	ERS020984
27644_5#75	09B03048	ERR3726167	4	2009-03-26	130
28048_1#57	09B11198	ERR3844280	NA	2009-10-21	NA
27958_1#29	09B05006	ERR3831199	23F,unknown	2009-05-19	20,28	PEN_Meningitis,ERY,CLI,COT,TET,DOX
27689_3#133	08B09404	ERR3767843	37	2008-11-24	123	TET,DOX
28157_1#86	10B07111	ERR3903315	23F	2010-10-20	20	PEN_Meningitis,ERY,CLI,COT,TET,DOX	ERS022637
27425_7#48	09B02811	ERR3670634	unknown	2009-03-19	42	PEN_Meningitis,CFX,COT,TET,DOX	ERS020865
27644_5#4	09B02831	ERR3726096	9V	2009-03-20	6	PEN_Meningitis,CFX,ERY,COT
28354_1#18	10B02970	ERR3954798	23F	2010-03-31	20	PEN_Meningitis,COT,TET,DOX	ERS022075
27535_1#10	09B00005	ERR3699181	19F	2009-01-01	1	PEN_Meningitis,CFX,ERY,COT,TET,DOX
27689_4#29	09B03654	ERR3767931	19F,35A/35C/42	2009-04-13	1,unknown	PEN_Meningitis,CFX,ERY,COT,TET,DOX
28354_1#8	10B02933	ERR3954788	6B	2010-03-30	47	PEN_Meningitis,ERY,CLI,COT,TET,DOX	ERS022063
28157_2#23	09B09237	ERR3903436	19F,6E,unknown	2009-09-05	1,unknown,47	PEN_Meningitis,CFX,ERY,COT,TET,DOX	ERS021402
27958_1#61	09B07223	ERR3831231	10B	2009-07-17	30	COT	ERS021251
27463_3#185	08B01830	ERR3684017	6B,NT	2008-04-11	37,42	PEN_Meningitis,TAX_Meningitis,TAX_Nonmeningitis,CFT_Meningitis,CFT_Nonmeningitis,CFX,ERY,CLI,COT,TET,DOX	ERS019432
28042_1#73	09B07225	ERR3903110	35A/35C/42	2009-07-17	173	TET,DOX,CHL
27535_1#111	08B09989	ERR3699282	6B	2008-12-09	47	PEN_Meningitis,ERY,CLI,COT,TET,DOX
27644_5#90	09B13327	ERR3726182	19F	2009-12-10	1	PEN_Meningitis,CFX,ERY,TET,DOX	ERS021723
27689_1#135	08B00170	ERR3767462	6A	2008-01-11	405	COT,TET,DOX,CHL
28157_2#83	09B12913	ERR3903496	19A	2009-11-30	10	PEN_Meningitis,TET,DOX
27689_2#36	08B03763	ERR3767554	19F,unknown	2008-06-30	1,28	PEN_Meningitis,CFX,ERY,COT,TET,DOX
27958_1#83	09B07360	ERR3831253	33B	2009-07-21	87	PEN_Meningitis,COT
28157_2#86	09B10320	ERR3903499	19F,23F	2009-10-01	1,unknown	PEN_Meningitis,CFX,ERY,COT,TET,DOX
28157_2#84	09B10279	ERR3903497	19F	2009-09-30	1	PEN_Meningitis,CFX,COT,TET,DOX
28157_1#110	09B04478	ERR3903339	unknown,23F,19F	2009-05-05	16,20,unknown	PEN_Meningitis,CFX,COT,TET,DOX	ERS021103
27754_1#13	09B05945	ERR3768107	unknown,14	2009-06-15	406,unknown
27859_1#62	09B00336	ERR3811037	14,NT	2009-01-09	28,unknown	PEN_Meningitis,TAX_Meningitis,CFT_Meningitis,CFX,COT
27463_4#134	08B06484	ERR3684158	14	2008-09-19	28	PEN_Meningitis	ERS020338
27644_5#170	09B03752	ERR3726262	38	2009-04-15	38	TET,DOX
28157_3#86	10B00393	ERR3903691	19F	2010-01-12	1	PEN_Meningitis,CFX,ERY,COT,TET,DOX	ERS021826
27689_3#32	08B07881	ERR3767742	6B	2008-10-20	37	COT
27425_7#126	09B12393	ERR3670712	19F	2009-11-17	1	PEN_Meningitis,CFX,ERY,COT,TET,DOX	ERS021630
28048_1#185	09B12130	ERR3844408	20,NT	2009-11-11	172,60	PEN_Meningitis,CFX	ERS021608
27630_2#91	08B07974	ERR3725996	19F	2008-10-21	1	PEN_Meningitis,CFX,ERY,COT,TET,DOX
27689_4#87	09B01865	ERR3767989	19F,22F,NT,23A	2009-02-24	1,215,616,unknown	PEN_Meningitis,CFX,ERY,TET,DOX	ERS020791
27463_4#21	08B02989	ERR3684045	14	2008-06-02	28	PEN_Meningitis
27689_3#113	08B08547	ERR3767823	NT,15A	2008-11-04	42,69	COT,TET,DOX
27689_4#7	09B00882	ERR3767909	22A	2009-01-26	40	TET,DOX	ERS020703
28049_1#9	09B12230	ERR3844424	unknown	2009-11-13	28	PEN_Meningitis,COT,TET,DOX
28049_1#121	10B00720	ERR3844536	19F	2010-01-22	1	PEN_Meningitis,CFX,ERY,TET,DOX
28049_1#156	10B01039	ERR3844571	14	2010-02-01	28	PEN_Meningitis,TAX_Meningitis,CFT_Meningitis,CFX,COT	ERS021894
28157_1#14	10B04454	ERR3903243	6A,6B	2010-06-01	110,23	PEN_Meningitis,TAX_Meningitis,CFX,ERY,CLI,COT,TET,DOX
28157_3#129	10B01301	ERR3903734	19F,6B	2010-02-09	1,47	PEN_Meningitis,CFX,ERY,CLI,COT
28049_1#120	09B13252	ERR3844535	6C,35A/35C/42,NT	2009-12-08	63,unknown,unknown	TET,DOX
28157_3#41	09B14088	ERR3903646	6B	2009-12-30	23	PEN_Meningitis,TAX_Meningitis,CFX,ERY,CLI,COT,TET,DOX
27644_5#78	09B12747	ERR3726170	19F	2009-11-25	1	PEN_Meningitis,CFX,ERY,COT,TET,DOX	ERS021666
27859_1#127	08B10775	ERR3811102	unknown	2008-12-31	66	COT,TET,DOX	ERS020621
28049_1#43	09B12517	ERR3844458	3	2009-11-19	12	TET,DOX
27463_4#57	08B04011	ERR3684081	11A,NT	2008-07-08	73,unknown	TET,DOX
27754_1#10	09B05304	ERR3768104	15B/15C	2009-05-27	unknown
28042_1#157	09B09439	ERR3903194	14	2009-09-10	28	PEN_Meningitis
27535_1#6	09B00062	ERR3699177	34	2009-01-02	45	PEN_Meningitis,COT
27425_7#184	10B07038	ERR3670770	19F,14	2010-10-14	1,9	PEN_Meningitis,CFX,ERY,COT,TET,DOX	ERS022626,ERS022627
27754_1#149	09B06473	ERR3768243	14	2009-06-29	9	PEN_Meningitis,TET,DOX
28157_2#128	09B13207	ERR3903541	15B/15C	2009-12-07	25	COT
28157_2#122	09B10920	ERR3903535	23F,NT	2009-10-15	14,unknown	PEN_Meningitis,CFX,ERY,TET,DOX	ERS021492
27689_4#172	09B03043	ERR3768074	14	2009-03-26	28	PEN_Meningitis,TAX_Meningitis,CFT_Meningitis,CFX,COT
27463_3#156	08B02191	ERR3683988	33C	2008-04-29	165	TET,DOX,CHL	ERS019485
27689_2#165	08B07723	ERR3767683	23F,NT	2008-10-16	24,unknown	PEN_Meningitis,COT,TET,DOX
27463_3#34	08B00831	ERR3683866	2,NT	2008-02-20	96,unknown	ERY,CLI,TET,DOX	ERS019275
27425_7#190	09B13408	ERR3670776	19F	2009-12-12	1	PEN_Meningitis,CFX,ERY,TET,DOX	ERS021733
27689_3#24	08B07980	ERR3767734	19F	2008-10-21	1	PEN_Meningitis,CFX,ERY,COT,TET,DOX
27425_7#65	08B04326	ERR3670651	23F	2008-07-18	106	TET,DOX
27754_1#95	09B05213	ERR3768189	13,19F	2009-05-25	127,84	TET,DOX	ERS021081
28049_1#166	10B01097	ERR3844581	6C	2010-02-03	287	TET,DOX	ERS021898
27535_1#96	08B10215	ERR3699267	6A,unknown	2008-12-16	47,66	ERY,CLI,COT,TET,DOX
27958_1#58	09B05151	ERR3831228	23F,14,19F	2009-05-22	20,28,unknown	PEN_Meningitis,ERY,CLI,COT,TET,DOX	ERS021078
27689_4#191	09B04742	ERR3768093	19A,15A	2009-05-12	10,69	PEN_Meningitis,TET,DOX
27425_7#112	09B09118	ERR3670698	19A,7B	2009-09-02	10,unknown	PEN_Meningitis,TET,DOX	ERS021511
27463_3#35	10B03937	ERR3683867	unknown,15B/15C	2010-05-10	118,unknown	PEN_Meningitis,ERY,CLI,COT,TET,DOX	ERS022200
27689_3#62	08B10726	ERR3767772	14,NT	2008-12-29	9,unknown	PEN_Meningitis,TET,DOX	ERS020616
27958_1#166	09B08277	ERR3831336	unknown	2009-08-12	28	PEN_Meningitis,COT,TET,DOX,CHL
28157_2#140	09B13295	ERR3903553	19F	2009-12-09	1	PEN_Meningitis,CFX,ERY,TET,DOX
27463_4#62	08B05823	ERR3684086	19A,23F	2008-09-01	10,20	PEN_Meningitis,ERY,CLI,COT,TET,DOX	ERS020221
27689_3#54	08B08700	ERR3767764	35A/35C/42,NT,34	2008-11-07	173,unknown,unknown	TET,DOX,CHL
27535_1#105	09B00290	ERR3699276	15B/15C,15B/15C	2009-01-08	25,25	COT
28157_2#71	09B10063	ERR3903484	19F	2009-09-25	1	PEN_Meningitis,CFX,ERY,COT,TET,DOX
27536_3#151	09B01881	ERR3699514	23F	2009-02-24	106	TET,DOX,CHL	ERS020793
27958_1#21	09B05101	ERR3831191	15B/15C	2009-05-21	25
27958_1#130	09B07812	ERR3831300	19A,unknown,38	2009-07-31	10,38,unknown	PEN_Meningitis,TET,DOX
27535_1#72	08B10022	ERR3699243	23F	2008-12-10	106	TET,DOX,CHL
27644_5#113	09B03574	ERR3726205	19F	2009-04-09	1	PEN_Meningitis,CFX,ERY,COT,TET,DOX
28157_2#124	09B10955	ERR3903537	19F	2009-10-16	1	PEN_Meningitis,CFX,ERY,COT,TET,DOX
27754_1#56	09B06287	ERR3768150	unknown	2009-06-24	66	ERY,CLI,COT,TET,DOX
27689_3#140	09B00143	ERR3767850	15B/15C	2009-01-05	unknown		ERS020637
28157_2#191	09B12127	ERR3903604	23F,NT	2009-11-11	14,unknown	PEN_Meningitis,CFX,ERY,COT,TET,DOX
27958_1#135	09B06018	ERR3831305	6B,NT	2009-06-17	23,unknown	PEN_Meningitis,TAX_Meningitis,CFX,ERY,CLI,COT,TET,DOX
28042_1#70	09B08719	ERR3903107	23F,19F	2009-08-24	20,unknown	PEN_Meningitis,ERY,CLI,COT,TET,DOX
28048_1#31	09B09843	ERR3844254	23F	2009-09-21	106	TET,DOX,CHL
28042_1#118	09B09079	ERR3903155	19F	2009-09-01	1	PEN_Meningitis,CFX,ERY,TET,DOX	ERS021510
27463_3#169	08B02931	ERR3684001	unknown,14	2008-05-29	66,9	PEN_Meningitis,COT,TET,DOX
27630_2#58	08B09209	ERR3725963	6B	2008-11-19	37	COT
27859_1#71	08B10022	ERR3811046	23F	2008-12-10	106	TET,DOX,CHL
27689_2#40	08B04062	ERR3767558	6B	2008-07-10	47	PEN_Meningitis,ERY,CLI,COT,TET,DOX	ERS019705,ERS019705
27630_2#144	08B09673	ERR3726049	6C,unknown,23B	2008-12-01	63,66,unknown	PEN_Meningitis,CFX,COT,TET,DOX	ERS020596
27754_1#84	09B06695	ERR3768178	15B/15C,NT	2009-07-03	unknown,60	PEN_Meningitis,CFX
27754_1#178	09B06844	ERR3768272	38,NT	2009-07-07	38,unknown	TET,DOX
27536_3#101	09B02353	ERR3699464	34	2009-03-06	45	PEN_Meningitis,COT
28354_1#109	10B02570	ERR3954889	9V,19F	2010-03-18	43,unknown	TET,DOX,CHL
27689_2#35	08B05833	ERR3767553	19F	2008-09-01	1	PEN_Meningitis,CFX,ERY,COT,TET,DOX	ERS020224
28157_3#148	10B06107	ERR3903753	19F,6A	2010-08-19	1,82	PEN_Meningitis,CFX,ERY,COT,TET,DOX	ERS022487,ERS022488
27859_1#172	08B10731	ERR3811147	NA	2008-12-29	NA
28048_1#20	09B10961	ERR3844243	40	2009-10-16	91		ERS021497
27859_1#7	08B10400	ERR3810982	19F	2008-12-19	16	PEN_Meningitis,CFX,ERY,COT,TET,DOX,CHL
27689_3#120	09B00651	ERR3767830	23F	2009-01-19	20	COT,TET,DOX	ERS020688
28042_1#52	09B08619	ERR3903089	18C,14	2009-08-21	107,28	PEN_Meningitis,TAX_Meningitis,CFT_Meningitis,CFX,COT,TET,DOX
27689_2#18	08B03557	ERR3767536	14,NT	2008-06-23	9,unknown	COT,TET,DOX	ERS019639
27689_4#116	09B04194	ERR3768018	19F	2009-04-27	1	PEN_Meningitis,CFX,ERY,CLI,COT,TET,DOX	ERS020982
28049_1#73	09B12858	ERR3844488	unknown,23F,34	2009-11-28	28,unknown,unknown	PEN_Meningitis,CFX,COT	ERS021718
27859_1#148	08B10548	ERR3811123	6B,NT	2008-12-24	47,unknown	PEN_Meningitis,ERY,CLI,COT,TET,DOX
27689_1#177	08B04012	ERR3767504	33B	2008-07-08	87	COT	ERS020216
27463_4#5	08B05172	ERR3684029	4	2008-08-13	130		ERS020168
27535_1#163	09B00046	ERR3699334	unknown,15B/15C	2009-01-02	28,unknown	PEN_Meningitis,COT,TET,DOX
27754_1#64	09B06762	ERR3768158	19F,9V	2009-07-06	1,43	PEN_Meningitis,CFX,ERY,COT,TET,DOX,CHL
27958_1#174	09B08345	ERR3831344	35A/35C/42	2009-08-14	187		ERS021473
27630_2#13	08B06796	ERR3725918	15B/15C,unknown	2008-09-26	unknown,28	PEN_Meningitis,CHL
27689_2#79	08B05117	ERR3767597	unknown,23F,6D,19F	2008-08-12	1,20,unknown,unknown	PEN_Meningitis,ERY,COT,TET,DOX	ERS020157,ERS020157
27689_3#96	08B10524	ERR3767806	23F,6B	2008-12-24	20,47	PEN_Meningitis,ERY,CLI,COT,TET,DOX
27425_7#120	08B08281	ERR3670706	19F,23F,15B/15C	2008-10-28	1,20,unknown	PEN_Meningitis,CFX,ERY,CLI,COT,TET,DOX	ERS020436
28048_1#170	09B12062	ERR3844393	6B,NT	2009-11-10	47,unknown	PEN_Meningitis,ERY,CLI,COT,TET,DOX
28157_2#152	09B13439	ERR3903565	23F,14	2009-12-14	20,28	PEN_Meningitis,TAX_Meningitis,CFT_Meningitis,CFX,COT,TET,DOX
28049_1#33	09B12456	ERR3844448	19F,unknown,10A	2009-11-18	1,122,unknown	PEN_Meningitis,CFX,ERY,COT,TET,DOX	ERS021632,ERS021633
28049_1#114	09B13206	ERR3844529	15B/15C,13	2009-12-07	unknown,320	TET,DOX	ERS021713,ERS021714
27630_2#54	08B09041	ERR3725959	unknown,19F	2008-11-17	28,unknown	PEN_Meningitis,COT,TET,DOX
27859_1#50	08B10462	ERR3811025	11A	2008-12-22	73	TET,DOX	ERS020580
27754_1#110	09B06781	ERR3768204	9N	2009-07-06	137
27463_3#40	08B01881	ERR3683872	19F,unknown,unknown	2008-04-15	1615615	PEN_Meningitis,CFX,ERY,TET,DOX
28354_1#2	10B02912	ERR3954782	23F,33F,6A,35A/35C/42	2010-03-29	24,3,82,unknown	PEN_Meningitis,COT,TET,DOX
28354_1#17	10B01367	ERR3954797	4,NT	2010-02-11	130,unknown
28157_3#156	10B06273	ERR3903761	6A	2010-08-27	180	PEN_Meningitis,TET,DOX	ERS022497
27689_1#108	08B02578	ERR3767435	6B	2008-05-15	37	COT
27425_7#141	09B02973	ERR3670727	23F	2009-03-24	20	PEN_Meningitis,COT,TET,DOX
27689_1#16	09B02910	ERR3767343	6B,NT	2009-03-23	47,unknown	PEN_Meningitis,ERY,CLI,COT,TET,DOX
28048_1#43	09B11098	ERR3844266	34	2009-10-17	167
27689_2#184	08B05428	ERR3767702	23F,unknown	2008-08-21	20,unknown	COT,TET,DOX,CHL
27463_3#79	10B01533	ERR3683911	19F	2010-02-16	1	PEN_Meningitis,CFX,ERY,TET,DOX
28157_2#43	09B09550	ERR3903456	19F,10A	2009-09-14	1,unknown	PEN_Meningitis,CFX,ERY,COT,TET,DOX	ERS021424
28042_1#177	09B08057	ERR3903214	NA	2009-08-06	NA
28048_1#67	09B11288	ERR3844290	23F,NT	2009-10-22	20,unknown	PEN_Meningitis,COT,TET,DOX	ERS021535
27689_4#109	09B02459	ERR3768011	23F,21	2009-03-10	20,unknown	PEN_Meningitis,COT,TET,DOX
27425_7#31	10B02238	ERR3670617	6B	2010-03-08	47	PEN_Meningitis,ERY,CLI,COT,TET,DOX	ERS022007
28157_2#154	09B13440	ERR3903567	19F	2009-12-14	1	PEN_Meningitis,CFX,ERY,COT,TET,DOX
27958_1#24	09B06960	ERR3831194	15B/15C	2009-07-10	unknown
27536_3#162	09B02608	ERR3699525	13,22A	2009-03-13	134,40	TET,DOX	ERS020843,ERS020843
28157_2#14	09B12265	ERR3903427	19F,6A	2009-11-14	1,23	ERY,CLI,COT,TET,DOX
27463_3#84	08B02165	ERR3683916	23F,19A	2008-04-28	20,unknown	PEN_Meningitis,ERY,CLI,COT,TET,DOX	ERS019479
27644_5#38	08B06921	ERR3726130	19F,28F	2008-09-29	1,unknown	PEN_Meningitis,CFX,ERY,COT,TET,DOX	ERS020397
28354_1#80	10B02154	ERR3954860	19F,38,23F	2010-03-05	1,38,unknown	PEN_Meningitis,CFX,ERY,TET,DOX	ERS022004,ERS022005
28048_1#122	09B11784	ERR3844345	unknown,23F	2009-11-03	28,5	COT,TET,DOX
27689_2#110	08B07073	ERR3767628	9N,unknown,33B,23F	2008-10-02	137,20,87,unknown	PEN_Meningitis,COT
28048_1#78	09B11438	ERR3844301	19F,21	2009-10-26	1,71	PEN_Meningitis,CFX,ERY,COT,TET,DOX
27689_3#127	08B09011	ERR3767837	unknown,6A/C	2008-11-15	66,unknown	ERY,CLI,COT,TET,DOX	ERS020480
28042_1#37	09B07084	ERR3903074	19F	2009-07-14	1	PEN_Meningitis,CFX,ERY,COT,TET,DOX
28042_1#82	09B08812	ERR3903119	19A,31,unknown	2009-08-26	10,57,613	PEN_Meningitis,MER,CFX,ERY,CLI,COT,TET,DOX	ERS021506,ERS021507
27859_1#49	08B10238	ERR3811024	6B	2008-12-16	37	COT
27859_1#103	08B10130	ERR3811078	14	2008-12-12	28	PEN_Meningitis
27689_1#117	08B02591	ERR3767444	23F,unknown,1	2008-05-15	20,28,unknown	PEN_Meningitis,COT	ERS019535,ERS019536
27463_4#189	08B05171	ERR3684213	6B	2008-08-13	47	PEN_Meningitis,ERY,CLI,COT,TET,DOX	ERS020167
28157_2#32	09B12447	ERR3903445	6B,NT,19F	2009-11-18	37,unknown,unknown	COT
28354_1#89	10B02294	ERR3954869	17F	2010-03-09	10	TET,DOX
27754_1#170	09B06829	ERR3768264	34,18A	2009-07-07	45,unknown	PEN_Meningitis,COT
28157_2#88	09B10330	ERR3903501	19F	2009-10-01	1	PEN_Meningitis,CFX,ERY,COT,TET,DOX
27689_1#65	08B00504	ERR3767392	NT	2008-02-01	398		ERS019225
28157_3#7	09B13822	ERR3903612	34	2009-12-23	45	PEN_Meningitis,COT
28157_2#80	09B10205	ERR3903493	35A/35C/42,14	2009-09-29	187,unknown
28048_1#106	09B11726	ERR3844329	6B	2009-11-02	37	COT
27689_2#25	08B05553	ERR3767543	23F	2008-08-25	20	PEN_Meningitis,ERY,CLI,COT,TET,DOX
27689_2#138	08B06509	ERR3767656	1	2008-09-19	2
27644_5#55	09B02962	ERR3726147	19F	2009-03-24	1	PEN_Meningitis,CFX,ERY,COT,TET,DOX
28157_3#157	10B01717	ERR3903762	19F	2010-02-22	1	PEN_Meningitis,CFX,ERY,TET,DOX
28157_1#181	10B06105	ERR3903410	14	2010-08-19	9	PEN_Meningitis,COT,TET,DOX	ERS022486
27535_1#53	08B09864	ERR3699224	19F	2008-12-05	1	PEN_Meningitis,CFX,ERY,COT,TET,DOX
27463_3#164	08B01971	ERR3683996	11E	2008-04-18	73	TET,DOX	ERS019455
27425_7#182	10B04952	ERR3670768	14,23F	2010-06-23	9,unknown	PEN_Meningitis,COT,TET,DOX	ERS022349,ERS022350
27425_7#19	08B09076	ERR3670605	33B	2008-11-17	87	COT
27536_3#26	09B01661	ERR3699389	6A	2009-02-18	166	TET,DOX	ERS020754
27630_2#111	08B07601	ERR3726016	23F	2008-10-14	20	PEN_Meningitis,ERY,CLI,COT,TET,DOX
27859_1#88	09B00557	ERR3811063	6B	2009-01-16	37	COT
28354_1#120	10B02682	ERR3954900	19A	2010-03-22	10	PEN_Meningitis,TET,DOX	ERS022050
28049_1#162	10B01072	ERR3844577	35A/35C/42	2010-02-02	173	TET,DOX	ERS021966
28049_1#187	09B13757	ERR3844602	34	2009-12-22	34	TET,DOX,CHL
28049_1#28	10B00057	ERR3844443	13	2010-01-02	134	TET,DOX
27463_4#8	08B02634	ERR3684032	16F,NT	2008-05-17	158,unknown		ERS019543
28157_2#156	09B13451	ERR3903569	4,NT	2009-12-14	130,60	PEN_Meningitis,CFX
28049_1#16	09B13991	ERR3844431	19F,15B/15C	2009-12-28	1,unknown	PEN_Meningitis,CFX,ERY,TET,DOX
27463_4#63	08B03524	ERR3684087	35A/35C/42,NT	2008-06-20	173,60	PEN_Meningitis,CFX,TET,DOX	ERS019634
27958_1#122	09B07771	ERR3831292	17F	2009-07-30	49		ERS021281
27463_4#127	08B05342	ERR3684151	14	2008-08-19	28	PEN_Meningitis,TET,DOX
27958_1#180	09B08426	ERR3831350	15B/15C	2009-08-17	unknown		ERS021332
27689_4#129	09B02407	ERR3768031	15B/15C	2009-03-09	unknown
27958_1#94	09B05718	ERR3831264	6B,19F	2009-06-08	47,unknown	PEN_Meningitis,ERY,CLI,COT,TET,DOX	ERS021141
27689_4#85	09B01532	ERR3767987	23F	2009-02-16	24	COT,TET,DOX
27689_4#171	09B04733	ERR3768073	19A	2009-05-12	10	PEN_Meningitis,TET,DOX
27958_1#177	09B06614	ERR3831347	19F	2009-07-01	1	PEN_Meningitis,CFX,ERY,COT,TET,DOX
28157_1#175	10B06084	ERR3903404	15B/15C,unknown	2010-08-18	unknown,42	PEN_Meningitis,TET,DOX	ERS022481
27754_1#119	09B05055	ERR3768213	unknown,21	2009-05-20	28,71	PEN_Meningitis,CFX,COT,TET,DOX
28157_1#105	10B05472	ERR3903334	17F,23F	2010-07-16	10,20	ERY,CLI,COT,TET,DOX	ERS022398
27644_5#5	09B03783	ERR3726097	19F,40	2009-04-16	16,unknown	PEN_Meningitis,CFX,ERY,COT,TET,DOX,CHL	ERS020948
27463_3#140	08B02183	ERR3683972	22A	2008-04-29	40		ERS019483
28157_3#113	10B05163	ERR3903718	19F	2010-07-02	1	PEN_Meningitis,CFX,ERY,TET,DOX
27689_3#137	08B09577	ERR3767847	19F	2008-11-28	1	PEN_Meningitis,CFX,ERY,COT,TET,DOX
27689_4#75	09B02055	ERR3767977	10B	2009-02-27	30
27689_4#143	09B02413	ERR3768045	23F	2009-03-09	14	PEN_Meningitis,CFX,ERY,COT,TET,DOX
27463_3#90	08B01517	ERR3683922	14	2008-03-27	28	PEN_Meningitis,TET,DOX
27859_1#27	08B10760	ERR3811002	19F,6B	2008-12-30	1,37	ERY,COT,TET,DOX
28042_1#152	09B07875	ERR3903189	19F	2009-08-03	1	PEN_Meningitis,CFX,ERY,CLI,COT,TET,DOX
27689_1#155	08B03093	ERR3767482	19F	2008-06-05	1	PEN_Meningitis,CFX,ERY,COT,TET,DOX
27689_3#48	08B08555	ERR3767758	23F	2008-11-04	24	PEN_Meningitis,COT,TET,DOX
27630_2#75	08B08045	ERR3725980	19F	2008-10-23	1	PEN_Meningitis,CFX,ERY,TET,DOX	ERS020433
27689_3#83	08B08362	ERR3767793	19F	2008-10-29	1	PEN_Meningitis,CFX,ERY,COT,TET,DOX	ERS020440
27958_1#114	09B07679	ERR3831284	19F,23F	2009-07-28	1,20	PEN_Meningitis,CFX,ERY,COT,TET,DOX	ERS021278
27754_1#19	09B05223	ERR3768113	18C,unknown,23F	2009-05-25	107,66,unknown	COT,TET,DOX
28157_2#187	09B12073	ERR3903600	6B	2009-11-10	23	PEN_Meningitis,TAX_Meningitis,CFX,ERY,CLI,COT,TET,DOX
27536_3#44	09B01604	ERR3699407	unknown,19F	2009-02-17	unknown,unknown		ERS020795
28354_1#26	10B03000	ERR3954806	6A	2010-04-01	166	TET,DOX	ERS022079
27689_1#162	07B00862	ERR3767489	19B	2007-12-16	602	TET,DOX	ERS019177
28157_3#111	10B05068	ERR3903716	23A,6A,NT	2010-06-29	106,82,unknown	ERY,CLI,COT,TET,DOX,CHL	ERS022470
28157_3#123	10B05274	ERR3903728	19F	2010-07-07	1	PEN_Meningitis,CFX,ERY,COT,TET,DOX	ERS022384
27859_1#68	09B00635	ERR3811043	33B	2009-01-19	87	PEN_Meningitis,COT,TET,DOX	ERS020686
27425_7#191	09B04398	ERR3670777	19F,15A	2009-05-02	1,69	ERY,TET,DOX
27536_3#1	09B00631	ERR3699364	9V	2009-01-17	43	TET,DOX	ERS020684
27535_1#51	08B09799	ERR3699222	19F	2008-12-03	1	PEN_Meningitis,CFX,ERY,COT,TET,DOX
27689_2#172	08B05806	ERR3767690	33C,15B/15C	2008-09-01	165,unknown	TET,DOX
28042_1#8	09B06931	ERR3903045	6B,NT	2009-07-09	23,unknown	PEN_Meningitis,TAX_Meningitis,CFX,ERY,CLI,COT,TET,DOX	ERS021225
27689_2#144	08B06982	ERR3767662	NA	2008-10-01	NA
28048_1#65	09B11271	ERR3844288	23F	2009-10-22	20	PEN_Meningitis,COT,TET,DOX
28157_1#81	10B05140	ERR3903310	15B/15C	2010-07-01	unknown
28157_3#163	10B01787	ERR3903768	6B	2010-02-24	23	PEN_Meningitis,TAX_Meningitis,CFX,ERY,CLI,COT,TET,DOX
28048_1#183	09B12129	ERR3844406	6B	2009-11-11	23	PEN_Meningitis,TAX_Meningitis,CFX,ERY,CLI,COT,TET,DOX	ERS021607
27535_1#101	09B00164	ERR3699272	19F	2009-01-05	1	PEN_Meningitis,CFX,ERY,COT,TET,DOX	ERS020642
27536_3#125	09B00779	ERR3699488	19F,unknown,unknown	2009-01-22	1,87,87	PEN_Meningitis,CFX,ERY,COT,TET,DOX
27425_7#179	09B02177	ERR3670765	NA	2009-03-03	NA
27536_3#75	09B02537	ERR3699438	NA	2009-03-12	NA
27754_1#32	09B05854	ERR3768126	18C,22F,34	2009-06-11	107,215,unknown	TET,DOX,CHL
28157_1#112	09B04196	ERR3903341	NT,10A	2009-04-27	60,unknown	PEN_Meningitis,CFX,COT,TET,DOX
27630_2#70	08B07644	ERR3725975	unknown	2008-10-15	66	ERY,CLI,COT,TET,DOX	ERS020418
27425_7#161	08B01899	ERR3670747	19A	2008-04-14	10	PEN_Meningitis,COT,TET,DOX
28157_2#123	09B13144	ERR3903536	19F	2009-12-05	1	PEN_Meningitis,CFX,COT,TET,DOX	ERS021706
27689_3#85	08B08595	ERR3767795	NT,34,19B	2008-11-05	42,45,unknown	PEN_Meningitis,COT,TET,DOX
27630_2#43	08B07625	ERR3725948	23F	2008-10-15	20	PEN_Meningitis,COT,TET,DOX
27463_3#133	08B02655	ERR3683965	NA	2008-05-19	NA		ERS019544
27754_1#38	09B05756	ERR3768132	19F	2009-06-09	1	PEN_Meningitis,CFX,ERY,TET,DOX
28157_1#184	09B04530	ERR3903413	19F	2009-05-06	1	PEN_Meningitis,CFX,ERY,COT,TET,DOX	ERS021104
27535_1#149	08B10601	ERR3699320	9V,10B	2008-12-25	6,unknown	PEN_Meningitis,CFX,COT
28157_2#155	09B11561	ERR3903568	23F,NT	2009-10-28	24,unknown	PEN_Meningitis,COT,TET,DOX
28157_3#112	10B00923	ERR3903717	23F	2010-01-28	24	COT,TET,DOX	ERS022067
28354_1#32	10B03032	ERR3954812	23F,unknown	2010-04-02	20,28	PEN_Meningitis,COT,TET,DOX	ERS022085,ERS022086
27463_4#76	08B05654	ERR3684100	10B,14	2008-08-27	30,unknown		ERS020207
27425_7#26	09B13032	ERR3670612	23F	2009-12-02	20	PEN_Meningitis,COT,TET,DOX	ERS021690
27689_3#45	08B09768	ERR3767755	23A	2008-12-03	5	PEN_Meningitis,COT
27463_3#76	08B00915	ERR3683908	NT	2008-02-24	42	PEN_Meningitis,TET,DOX	ERS019288
27689_3#131	08B09636	ERR3767841	6A	2008-11-29	110
27689_3#114	09B00348	ERR3767824	unknown	2009-01-09	28	PEN_Meningitis,ERY,CLI,COT
27689_4#120	09B04087	ERR3768022	9L,NT	2009-04-24	138,42	PEN_Meningitis,TET,DOX
27859_1#2	08B10088	ERR3810977	19F,unknown	2008-12-12	1,60	PEN_Meningitis,CFX,ERY,TET,DOX
27535_1#148	09B00305	ERR3699319	19F,23B	2009-01-08	1151	PEN_Meningitis,CFX,ERY,COT,TET,DOX
27535_1#167	08B10479	ERR3699338	20,23F,NT	2008-12-22	172,20,unknown	PEN_Meningitis,COT,TET,DOX
27859_1#21	09B00006	ERR3810996	19F	2009-01-01	1	PEN_Meningitis,CFX,ERY,TET,DOX
27859_1#28	08B09831	ERR3811003	9L,NT	2008-12-04	138,unknown
27689_4#93	09B02542	ERR3767995	19F	2009-03-12	1	PEN_Meningitis,CFX,ERY,COT,TET,DOX
28042_1#156	09B07877	ERR3903193	15B/15C	2009-08-03	unknown
27689_1#23	08B01883	ERR3767350	6B,NT	2008-04-15	47,unknown	PEN_Meningitis,ERY,CLI,COT,TET,DOX	ERS019437
28157_2#121	09B13122	ERR3903534	10A	2009-12-04	122	TET,DOX	ERS021698
27689_4#38	09B01564	ERR3767940	19F	2009-02-16	1	PEN_Meningitis,CFX,ERY,COT,TET,DOX
27536_3#96	09B01167	ERR3699459	23F,6B	2009-02-03	24,47	PEN_Meningitis,ERY,CLI,COT,TET,DOX
27754_1#161	09B06259	ERR3768255	19F	2009-06-23	1	PEN_Meningitis,CFX,ERY,COT,TET,DOX
27689_2#182	08B06047	ERR3767700	6C	2008-09-08	63	COT,TET,DOX,CHL	ERS020236
27958_1#15	09B05387	ERR3831185	22A,11A	2009-05-29	40,73	COT,TET,DOX
27644_5#46	08B10398	ERR3726138	9L	2008-12-19	138		ERS020579
27689_4#15	09B03199	ERR3767917	14	2009-03-29	28	PEN_Meningitis,TET,DOX	ERS020904
27689_2#64	08B05950	ERR3767582	19F	2008-09-04	1	PEN_Meningitis,CFX,ERY,COT,TET,DOX
28354_1#95	10B02403	ERR3954875	15A,19F	2010-03-12	69,unknown	TET,DOX	ERS022018
27689_3#185	09B01165	ERR3767895	6A	2009-02-03	166	ERY,CLI,TET,DOX
27859_1#185	09B00058	ERR3811160	6C	2009-01-02	63	COT,TET,DOX,CHL
27535_1#68	08B09865	ERR3699239	19F	2008-12-05	1	PEN_Meningitis,CFX,ERY,TET,DOX
27463_4#165	08B06245	ERR3684189	4,22F	2008-09-15	130,unknown
27689_3#144	09B00529	ERR3767854	23B	2009-01-16	151
28042_1#123	09B07625	ERR3903160	15B/15C	2009-07-27	25	TET,DOX
27859_1#161	09B00307	ERR3811136	14	2009-01-08	28	PEN_Meningitis
27958_1#156	09B08164	ERR3831326	19F	2009-08-10	1	PEN_Meningitis,CFX,ERY,COT,TET,DOX
28157_3#151	10B01616	ERR3903756	19F	2010-02-18	1	PEN_Meningitis,CFX,ERY,COT,TET,DOX	ERS021949
28157_3#131	10B01399	ERR3903736	4,NT	2010-02-12	130,60	PEN_Meningitis,CFX
28157_1#147	10B05856	ERR3903376	6B,14,unknown	2010-08-04	47,9,unknown	PEN_Meningitis,ERY,CLI,COT,TET,DOX
27689_1#10	10B02423	ERR3767337	23F,15B/15C,NT	2010-03-13	20,25,unknown	PEN_Meningitis,COT,TET,DOX	ERS022021
27644_5#60	09B08884	ERR3726152	23F,unknown,14,unknown	2009-08-27	14,28,unknown,28	PEN_Meningitis,CFX,ERY,TET,DOX	ERS021378
28157_1#155	10B05946	ERR3903384	20	2010-08-10	172
28157_1#156	09B04663	ERR3903385	6C	2009-05-09	63	COT,TET,DOX,CHL
27689_3#51	08B10382	ERR3767761	6B	2008-12-19	23	PEN_Meningitis,TAX_Meningitis,CFX,ERY,CLI,COT,TET,DOX
27463_4#113	08B03781	ERR3684137	19F	2008-06-30	1	PEN_Meningitis,CFX,ERY,COT,TET,DOX
27689_2#102	08B06941	ERR3767620	19F	2008-09-30	1	PEN_Meningitis,CFX,ERY,COT,TET,DOX
27425_7#99	09B08412	ERR3670685	15B/15C,6B	2009-08-17	unknown,37	COT	ERS021660
27463_4#175	08B06416	ERR3684199	unknown,10B	2008-09-17	28,30	PEN_Meningitis,COT,TET,DOX
27754_1#66	09B06130	ERR3768160	14	2009-06-19	28	PEN_Meningitis	ERS021172
27859_1#4	08B10139	ERR3810979	34	2008-12-15	45	PEN_Meningitis,COT
27859_1#142	08B10315	ERR3811117	19F	2008-12-18	1	PEN_Meningitis,CFX,ERY,TET,DOX	ERS020570
28157_1#25	10B04522	ERR3903254	19F,34	2010-06-04	16,45	PEN_Meningitis,CFX,ERY,COT,TET,DOX,CHL	ERS022467
27535_1#28	08B10760	ERR3699199	19F,6B	2008-12-30	1,37	ERY,COT,TET,DOX
27535_1#36	08B10443	ERR3699207	34	2008-12-22	45	PEN_Meningitis,COT,TET,DOX
27689_1#152	08B02663	ERR3767479	14	2008-05-19	9	PEN_Meningitis,TET,DOX
28157_1#26	10B06665	ERR3903255	6A	2010-09-20	23	PEN_Meningitis,TAX_Meningitis,CFX,ERY,CLI,COT,TET,DOX	ERS022549
28157_2#45	09B09583	ERR3903458	19F	2009-09-15	1	PEN_Meningitis,CFX,ERY,COT,TET,DOX	ERS022657
28354_1#78	10B02071	ERR3954858	34	2010-03-03	45	PEN_Meningitis,ERY,CLI,COT,TET,DOX
28049_1#192	10B01251	ERR3844607	19F	2010-02-08	1	PEN_Meningitis,CFX,ERY,COT,TET,DOX	ERS021911
28049_1#161	09B13575	ERR3844576	19F	2009-12-17	1	PEN_Meningitis,CFX,ERY,TET,DOX
28354_1#83	10B02229	ERR3954863	10A,19F	2010-03-08	122,unknown	TET,DOX
28049_1#145	10B00959	ERR3844560	unknown	2010-01-29	28	PEN_Meningitis,COT
27463_4#50	08B06081	ERR3684074	23F	2008-09-09	106	TET,DOX,CHL	ERS020246
27644_5#153	08B09714	ERR3726245	19F,NT	2008-12-01	1,unknown	PEN_Meningitis,CFX,ERY,COT,TET,DOX	ERS020532,ERS020532
27689_2#150	08B06461	ERR3767668	19F	2008-09-18	1	PEN_Meningitis,CFX,ERY,COT,TET,DOX
27859_1#158	08B10605	ERR3811133	23F	2008-12-25	20	PEN_Meningitis,ERY,CLI,COT,TET,DOX	ERS020585
28042_1#120	09B09091	ERR3903157	19F,unknown	2009-09-01	1,60	PEN_Meningitis,CFX,ERY,COT,TET,DOX	ERS021392
28157_3#85	10B04627	ERR3903690	6B	2010-06-08	47	PEN_Meningitis,ERY,CLI,COT,TET,DOX	ERS022308
27536_3#165	09B01456	ERR3699528	NA	2009-02-12	NA
27689_2#106	08B06413	ERR3767624	19F	2008-09-17	1	PEN_Meningitis,CFX,ERY,COT,TET,DOX
27958_1#173	09B06153	ERR3831343	19F	2009-06-20	1	PEN_Meningitis,CFX,ERY,COT,TET,DOX	ERS021176
28157_2#60	09B12660	ERR3903473	23F,NT	2009-11-22	24,unknown	PEN_Meningitis,COT,TET,DOX
27644_5#71	09B03253	ERR3726163	15B/15C	2009-04-01	25	TET,DOX
28042_1#46	09B08567	ERR3903083	6C	2009-08-19	63	COT,TET,DOX,CHL
28157_2#70	09B12713	ERR3903483	NT,15A	2009-11-24	60,69	PEN_Meningitis,CFX,COT
27425_7#103	08B07719	ERR3670689	23F	2008-10-16	20	PEN_Meningitis,ERY,CLI,COT,TET,DOX	ERS020361
27644_5#27	08B04959	ERR3726119	unknown,6C,unknown	2008-08-06	150,63,150	COT,TET,DOX,CHL	ERS020140,ERS020140
28354_1#42	10B03101	ERR3954822	14	2010-04-06	28	PEN_Meningitis,TAX_Meningitis,CFT_Meningitis,CFX,COT
27630_2#24	08B08872	ERR3725929	18A	2008-11-12	95	TET,DOX
27689_2#1	08B04019	ERR3767519	23F	2008-07-08	24	PEN_Meningitis,COT,TET,DOX	ERS019700,ERS019700
28157_3#81	10B04581	ERR3903686	15B/15C	2010-06-07	unknown		ERS022300
27630_2#110	08B09607	ERR3726015	20	2008-11-28	172	TET,DOX	ERS020518
27536_3#126	09B02776	ERR3699489	19F,unknown,6B	2009-03-19	1,28,47	PEN_Meningitis,ERY,CLI,COT,TET,DOX
27958_1#17	09B04769	ERR3831187	10A	2009-05-12	122	TET,DOX	ERS021039
28049_1#76	10B00377	ERR3844491	15B/15C	2010-01-12	unknown
27689_2#103	08B05011	ERR3767621	11A,13,19B	2008-08-08	73,unknown,unknown	COT,TET,DOX	ERS020285
27536_3#97	09B02188	ERR3699460	unknown	2009-03-03	42	PEN_Meningitis,CFX,COT,TET,DOX
27630_2#113	08B07996	ERR3726018	unknown	2008-10-22	28	ERY,COT,TET,DOX
27644_5#104	10B07299	ERR3726196	6A,15B/15C,unknown	2010-11-10	23,unknown,292	PEN_Meningitis,TAX_Meningitis,CFX,ERY,CLI,COT,TET,DOX	ERS022643,ERS022644
27689_2#78	08B06647	ERR3767596	46	2008-09-23	26	COT,TET,DOX,CHL
27958_1#55	09B07153	ERR3831225	unknown,14,23F	2009-07-16	28,9,unknown	PEN_Meningitis,COT,TET,DOX
27644_5#99	09B03336	ERR3726191	23F	2009-04-03	20	PEN_Meningitis,COT,TET,DOX
28157_3#122	10B01103	ERR3903727	38	2010-02-03	38	TET,DOX	ERS021900
27463_4#135	08B05343	ERR3684159	6B,NT	2008-08-19	37,unknown	COT
27535_1#164	09B00406	ERR3699335	35A/35C/42,9N	2009-01-12	154,unknown		ERS020668
27689_1#79	09B07667	ERR3767406	9L,6B,NT	2009-07-28	138,unknown,unknown
27689_2#120	08B06889	ERR3767638	23B	2008-09-29	151	TET,DOX
28354_1#25	10B01429	ERR3954805	19F	2010-02-12	1	PEN_Meningitis,CFX,ERY,COT,TET,DOX
28157_3#101	10B04759	ERR3903706	6B	2010-06-15	47	PEN_Meningitis,ERY,CLI,COT,TET,DOX	ERS022327
27689_1#68	08B03006	ERR3767395	23F,NT,unknown	2008-06-02	20,60,unknown	PEN_Meningitis,CFX,COT,TET,DOX	ERS019579
28049_1#42	10B00159	ERR3844457	15B/15C	2010-01-05	unknown		ERS021804
27689_2#161	08B07289	ERR3767679	13,23F	2008-10-07	40,unknown	TET,DOX	ERS020316
28157_1#70	10B07018	ERR3903299	13	2010-10-13	134	TET,DOX	ERS022625
27630_2#62	08B09483	ERR3725967	13	2008-11-26	134	COT,TET,DOX
27644_5#9	09B03630	ERR3726101	9V	2009-04-11	6	PEN_Meningitis,CFX,COT
27958_1#89	09B07453	ERR3831259	6B,unknown	2009-07-23	37,66	ERY,CLI,TET,DOX
27644_5#152	09B03691	ERR3726244	23F	2009-04-14	5	PEN_Meningitis,COT,TET,DOX	ERS021057
28048_1#21	09B09752	ERR3844244	23F	2009-09-18	20	PEN_Meningitis,ERY,CLI,COT,TET,DOX
27689_3#163	09B01068	ERR3767873	19F	2009-01-30	1	PEN_Meningitis,CFX,ERY,COT,TET,DOX
28157_1#44	10B06871	ERR3903273	16F,35A/35C/42	2010-10-04	104,unknown		ERS022593
27689_3#158	08B09156	ERR3767868	19F	2008-11-18	1	PEN_Meningitis,CFX,ERY,COT,TET,DOX
27463_3#59	09B11360	ERR3683891	6D	2009-10-24	unknown		ERS021537
28354_1#43	10B01613	ERR3954823	19F,unknown	2010-02-18	1,42	PEN_Meningitis,CFX,ERY,COT,TET,DOX	ERS021946,ERS021947
27536_3#100	09B01362	ERR3699463	6B,15B/15C	2009-02-09	23,unknown	ERY,CLI,COT,TET,DOX
27859_1#102	09B00164	ERR3811077	19F	2009-01-05	1	PEN_Meningitis,CFX,ERY,COT,TET,DOX	ERS020642
28354_1#132	10B02904	ERR3954912	3	2010-03-29	128	TET,DOX
28049_1#137	10B00860	ERR3844552	6A	2010-01-26	82	COT,TET,DOX	ERS021876
27689_3#75	08B08579	ERR3767785	13	2008-11-04	134	TET,DOX	ERS020427
28042_1#111	09B07523	ERR3903148	14	2009-07-24	9	PEN_Meningitis,COT,TET,DOX	ERS021270
28048_1#131	09B10441	ERR3844354	23F	2009-10-05	20	PEN_Meningitis,COT,TET,DOX
27536_3#35	09B01309	ERR3699398	6B,NT	2009-02-07	47,unknown	PEN_Meningitis,ERY,CLI,COT,TET,DOX	ERS020728
27689_2#168	08B05402	ERR3767686	19F	2008-08-20	1	PEN_Meningitis,CFX,ERY,COT,TET,DOX
27859_1#137	09B00388	ERR3811112	NA	2009-01-12	NA
28049_1#2	09B12136	ERR3844417	19F,NT	2009-11-11	16,unknown	PEN_Meningitis,CFX,ERY,COT,TET,DOX,CHL	ERS021613
28157_3#88	10B00394	ERR3903693	19F	2010-01-12	1	PEN_Meningitis,CFX,ERY,COT,TET,DOX	ERS021827
27630_2#71	08B09217	ERR3725976	6B,NT,1,19F	2008-11-19	47,60,unknown,unknown	PEN_Meningitis,CFX,ERY,CLI,COT,TET,DOX	ERS020491
28157_2#22	09B12366	ERR3903435	19F	2009-11-17	16	PEN_Meningitis,CFX,ERY,COT,TET,DOX,CHL
27644_5#163	09B03306	ERR3726255	6A	2009-04-02	110
27689_3#141	08B09152	ERR3767851	23F	2008-11-18	14	PEN_Meningitis,CFX,ERY,TET,DOX
27859_1#189	08B10564	ERR3811164	unknown,33F,19F	2008-12-24	1,3,unknown	PEN_Meningitis,ERY,COT,TET,DOX
27689_3#55	08B08823	ERR3767765	19F	2008-11-11	1	PEN_Meningitis,CFX,ERY,CLI,COT,TET,DOX
27536_3#160	09B02335	ERR3699523	NA	2009-03-06	NA
28048_1#89	09B10209	ERR3844312	34	2009-09-29	45	PEN_Meningitis,COT
28048_1#169	09B10668	ERR3844392	23B,unknown	2009-10-09	151,28	PEN_Meningitis
28157_1#41	10B04726	ERR3903270	4,38	2010-06-14	162,38	TET,DOX	ERS022469
28157_3#36	10B03712	ERR3903641	23F,6C,10B	2010-04-30	20,63,unknown	PEN_Meningitis,COT,TET,DOX,CHL	ERS022224
28049_1#142	09B13459	ERR3844557	19F,34	2009-12-14	16,45	PEN_Meningitis,CFX,ERY,COT,TET,DOX,CHL	ERS021737
28157_3#147	10B01598	ERR3903752	16F	2010-02-18	104		ERS021945
27536_3#48	09B01979	ERR3699411	6A,8	2009-02-26	166,unknown	TET,DOX	ERS020803
27754_1#176	09B06842	ERR3768270	23F	2009-07-07	20	PEN_Meningitis,ERY,CLI,COT,TET,DOX	ERS021217
27425_7#90	09B02815	ERR3670676	23F	2009-03-19	20	PEN_Meningitis,ERY,CLI,COT,TET,DOX
27463_3#45	10B03343	ERR3683877	38	2010-04-16	38	TET,DOX
27689_1#18	08B07142	ERR3767345	19F	2008-10-04	1	PEN_Meningitis,CFX,ERY,COT,TET,DOX
27463_3#26	10B01032	ERR3683858	13,14	2010-02-01	134,unknown	TET,DOX
28157_2#92	09B10368	ERR3903505	19F,6A	2009-10-02	1110	PEN_Meningitis,CFX,ERY,COT,TET,DOX
28157_3#181	10B02402	ERR3903786	35A/35C/42,NT	2010-03-12	173,unknown	TET,DOX
27689_3#74	08B10499	ERR3767784	unknown,10B	2008-12-23	28,30	PEN_Meningitis,ERY
27463_3#191	08B01832	ERR3684023	3	2008-04-11	128	TET,DOX	ERS019434
27689_3#162	08B09432	ERR3767872	unknown,6B	2008-11-25	28,47	PEN_Meningitis,ERY,CLI,COT,TET,DOX
27859_1#110	09B00165	ERR3811085	23F,unknown	2009-01-05	20,28	PEN_Meningitis,ERY,CLI,COT,TET,DOX
27689_2#48	08B03986	ERR3767566	35A/35C/42,1,unknown	2008-07-07	154,2,unknown		ERS019699,ERS019699
27689_4#177	09B04472	ERR3768079	NA	2009-05-05	NA
28157_3#39	09B14062	ERR3903644	unknown,10X,33F	2009-12-29	28,293,unknown	PEN_Meningitis
28048_1#9	09B09703	ERR3844233	33B	2009-09-17	87	COT
27425_7#71	09B02868	ERR3670657	13,NT	2009-03-21	134,42	TET,DOX,CHL	ERS020875
27644_5#127	09B03871	ERR3726219	23F	2009-04-20	20	PEN_Meningitis,COT,TET,DOX
27859_1#96	09B00289	ERR3811071	19F,13	2009-01-08	1,unknown	PEN_Meningitis,CFX,ERY,COT,TET,DOX
28049_1#113	10B00624	ERR3844528	unknown,11A	2010-01-19	28,73	PEN_Meningitis,ERY,CLI,COT,TET,DOX
27463_3#61	08B00736	ERR3683893	35A/35C/42,NT	2008-02-15	154,42	PEN_Meningitis,ERY,CLI,TET,DOX	ERS019264
27689_3#94	08B10363	ERR3767804	10X,6B,NT	2008-12-19	293,47,unknown	PEN_Meningitis,ERY,CLI,COT,TET,DOX
28157_2#37	09B09505	ERR3903450	19F	2009-09-12	1	PEN_Meningitis,CFX,ERY,COT,TET,DOX	ERS021574
27958_1#31	09B05112	ERR3831201	15A,33B	2009-05-21	69,87	COT
28048_1#121	09B10381	ERR3844344	19F	2009-10-02	1	PEN_Meningitis,CFX,ERY,TET,DOX	ERS021645
27689_1#189	08B03532	ERR3767516	14	2008-06-20	9	PEN_Meningitis,COT,TET,DOX	ERS019636
28042_1#188	09B09622	ERR3903225	23F	2009-09-16	20	PEN_Meningitis,COT,TET,DOX
27425_7#64	09B08357	ERR3670650	19F,9V,6A,NT	2009-08-14	1,43,63,unknown	PEN_Meningitis,CFX,ERY,CLI,COT,TET,DOX,CHL	ERS021485
27689_1#32	09B02375	ERR3767359	19F,NT,22F,23A	2009-03-07	1,616,unknown,unknown	PEN_Meningitis,CFX,ERY,TET,DOX	ERS020832,ERS020832
28157_1#75	10B05086	ERR3903304	6B	2010-06-29	263	COT,TET,DOX	ERS022363
27425_7#8	08B08934	ERR3670594	23F	2008-11-13	20	PEN_Meningitis,ERY,CLI,COT,TET,DOX	ERS020468
28048_1#87	09B10204	ERR3844310	15B/15C	2009-09-29	unknown
27689_2#37	08B05921	ERR3767555	15A	2008-09-03	69	TET,DOX
28157_3#128	10B05333	ERR3903733	19F	2010-07-09	1	PEN_Meningitis,CFX,ERY,COT,TET,DOX	ERS022558
27425_7#118	08B04155	ERR3670704	23F,15B/15C,19F	2008-07-14	20,unknown,unknown	PEN_Meningitis,ERY,CLI,COT,TET,DOX	ERS019722
27535_1#4	08B10801	ERR3699175	4,NT	2008-12-31	130,unknown
28157_2#173	09B11800	ERR3903586	6A	2009-11-03	110
27958_1#167	09B06697	ERR3831337	10X	2009-07-03	293
27689_3#173	09B00731	ERR3767883	15B/15C	2009-01-21	unknown
28157_2#73	09B10135	ERR3903486	6B,NT	2009-09-28	23,unknown	PEN_Meningitis,TAX_Meningitis,CFX,ERY,CLI,COT,TET,DOX	ERS021598
27425_7#137	08B08144	ERR3670723	unknown,6B,13	2008-10-25	134,47,unknown	PEN_Meningitis,ERY,CLI,COT,TET,DOX,CHL
27958_1#144	09B08061	ERR3831314	19F	2009-08-06	1	PEN_Meningitis,CFX,ERY,COT,TET,DOX	ERS021294,ERS021294
27689_2#76	08B06043	ERR3767594	34,9V,23F	2008-09-08	45,unknown,unknown	PEN_Meningitis,COT
27859_1#105	08B10220	ERR3811080	15A	2008-12-16	69	TET,DOX
28048_1#95	09B10225	ERR3844318	15B/15C	2009-09-29	unknown
27463_4#140	08B04629	ERR3684164	23F	2008-07-28	20	PEN_Meningitis,COT,TET,DOX
27644_5#20	09B02944	ERR3726112	unknown	2009-03-24	615	PEN_Meningitis,CFX,TET,DOX
28157_2#166	09B13512	ERR3903579	6B	2009-12-16	23	PEN_Meningitis,TAX_Meningitis,CFX,ERY,CLI,COT,TET,DOX
28157_3#173	10B02099	ERR3903778	19F	2010-03-04	1	PEN_Meningitis,CFX,ERY,COT,TET,DOX
27463_3#32	09B01845	ERR3683864	14,NT	2009-02-22	28,unknown	PEN_Meningitis,COT,TET,DOX
27689_4#123	09B02494	ERR3768025	19F,23B	2009-03-11	1151	PEN_Meningitis,CFX,ERY,TET,DOX	ERS022647
28049_1#168	10B01105	ERR3844583	19A,13,NT	2010-02-03	10,127,unknown	PEN_Meningitis,TET,DOX
28048_1#160	09B12028	ERR3844383	6A	2009-11-09	180	PEN_Meningitis,TET,DOX
27859_1#43	08B09850	ERR3811018	14,21	2008-12-04	28,71	PEN_Meningitis,TET,DOX,CHL	ERS020544
28157_3#172	10B06712	ERR3903777	15A	2010-09-22	69	ERY,CLI,TET,DOX	ERS022583
27630_2#135	08B09515	ERR3726040	23B	2008-11-27	151
27754_1#61	09B04881	ERR3768155	33C,NT	2009-05-15	165,unknown	ERY,CLI,TET,DOX
27958_1#44	09B07027	ERR3831214	6B,NT	2009-07-13	47,unknown	PEN_Meningitis,ERY,CLI,COT,TET,DOX
28157_2#44	09B12534	ERR3903457	19F,unknown	2009-11-18	1,unknown	PEN_Meningitis,CFX,ERY,COT,TET,DOX
27535_1#74	08B10120	ERR3699245	19F	2008-12-12	1	PEN_Meningitis,CFX,ERY,COT,TET,DOX	ERS020556
[truncated: 1,189 more rows]

## Sheet: Supplementary Table 2
GPSC	serotypes
1	19F,unknown,19A
2	1,unknown
3	33F
5	23A,unknown,23F
6	9V
8	5
9	14,15A,unknown
10	19A,17F,7B,unknown
12	3
14	23F
16	19F,unknown
18	7C
20	23F,unknown
23	6B,unknown,6A
24	23F,unknown
25	15B/15C,unknown
26	46,12F,12B
28	unknown,14
30	10B,10F,10A
32	7F
34	34
37	6B,unknown
38	38,unknown
40	22A,13
42	NT,unknown
43	9V
45	34,35A/35C/42,unknown
47	6B,6A,unknown
48	15B/15C
49	17F
57	31
60	NT,unknown
63	6A,6C
66	unknown
69	15A,unknown
71	21
73	11A,11E,unknown
82	6C,6A,unknown
84	19F
87	33B,6B,unknown,28F
91	unknown,40,7C
95	18A
96	2
104	16F,unknown
106	23A,23F,23B,unknown
107	18C,unknown,18B
110	6A
118	unknown,NT,46
122	10A,unknown
123	37
127	19B,13
128	3,unknown
130	4
134	unknown,13
137	9N
138	9L
149	28F,32F,unknown
150	unknown
151	23B,unknown
154	35A/35C/42
158	16F
162	4
165	33C,unknown
166	6A,6B
167	34
172	20
173	35A/35C/42
174	19B
177	35A/35C/42
180	6A
186	35A/35C/42
187	35A/35C/42
188	35A/35C/42,23F,32F
203	35A/35C/42
214	unknown
215	22F
222	19B
244	6C
245	45
253	3
257	25F
261	35A/35C/42,unknown
263	6B
264	unknown
265	unknown
279	unknown
283	35A/35C/42,unknown
287	6C
292	unknown
293	10X
294	18F
317	48
318	21
319	39X
320	13
359	NT
398	NT
400	35A/35C/42
404	unknown
405	6A
406	unknown
565	18F
602	19B
607	38
608	unknown
611	unknown
612	unknown
613	unknown
615	unknown
616	NT
617	unknown
618	unknown
